# Supplementary material for: Genome deletions to overcome the directed loss of gene function in Leishmania
Source: Front Cell Infect Microbiol. 2022 Sep 23;12:988688. doi: 10.3389/fcimb.2022.988688 (PMC9539739; doi:10.3389/fcimb.2022.988688)
Supplement: Supplementary file 6 [file Table_1.xlsx]

## Sheet: S1 Table
General Statistics of Whole Genome Sequencing in LCB2-/- (and FV1)
Descriptors	1	2	3		4	5	6	7	8	9
Sample Name	≥ 30X	Median	% Unique pairs	% duplicates	Error rate	M Non-Primary	M Reads Mapped	% Mapped	% Proper Pairs	M Total seqs
LmajorFVI-1_S1	0.9	41.0X	0.899	0.028	0.0034	0	21.6	0.928	0.911	23.3
LmajorFVI-1_S1_sorted_bam_stats					0.0034	0	22.2	0.93	0.91	23.9
Lmj_LCB2_S8	0.95	56.0X	0.904	0.029	0.0059	0	30.5	0.935	0.905	32.6
Lmj_LCB2_S8_sorted_bam_stats					0.006	0	31.4	0.937	0.9	33.5
1 & 2	mosdepth: fraction of the genome with at least 30x and/or median coverage
3	Picard: percentage of duplication based on Mark duplicates.
4	Samtools: error rate mismatches (NM) / bases mapped (CIGAR)
5	Samtoold: non primary aligments (millions)
6	Samtools: Reads mapped in the BAM file (millions)
7	Samtools: percentage of mapped reads (%)
8	Samtools: properly pair reads (%)
9	Samtoold: Total sequences in the BAM file (millions)
