# Supplementary material for: Genome deletions to overcome the directed loss of gene function in Leishmania
Source: Front Cell Infect Microbiol. 2022 Sep 23;12:988688. doi: 10.3389/fcimb.2022.988688 (PMC9539739; doi:10.3389/fcimb.2022.988688)
Supplement: Supplementary file 7 [file Table_2.xlsx]

## Sheet: S2 Table
SNPs identified in LCB2-/- using WGS
CHROM	REF	ALT	FILTER	Gene_Name	Feature_type	HGVS.c	MUTANT.AF	Variant_Classification
LmjF.03	C	G	PASS	LmjF.03.0750	transcript	c.-2582G>C	0.36	5'Flank
LmjF.03	C	G	PASS	LmjF.03.0760	transcript	c.-771G>C	0.36	5'Flank
LmjF.03	C	G	PASS	LmjF.03.0770	transcript	c.*74G>C	0.36	3'Flank
LmjF.03	C	G	PASS	LmjF.03.0780	transcript	c.*2548G>C	0.36	3'Flank
LmjF.03	C	G	PASS	LmjF.03.0760-LmjF.03.0770	intergenic_region	n.290998C>G	0.36	IGR
LmjF.05	ATGTGTGTG	A	PASS	LmjF.05.0140	transcript	c.-263_-256delTGTGTGTG	0.28	5'Flank
LmjF.05	ATGTGTGTG	A	PASS	LmjF.05.0150	transcript	c.-3893_-3886delTGTGTGTG	0.28	5'Flank
LmjF.05	ATGTGTGTG	A	PASS	LmjF.05.0130	transcript	c.*2561_*2568delTGTGTGTG	0.28	3'Flank
LmjF.05	ATGTGTGTG	A	PASS	LmjF.05.0130-LmjF.05.0140	intergenic_region	n.41657_41664delTGTGTGTG	0.28	IGR
LmjF.05	CCC	GGG	PASS	LmjF.05.0040	transcript	c.-691_-689delCCCinsGGG	0.06	5'Flank
LmjF.05	CCC	GGG	PASS	LmjF.05.0050	transcript	c.-3632_-3630delCCCinsGGG	0.06	5'Flank
LmjF.05	CCC	GGG	PASS	LmjF.05.0010	transcript	c.*2425_*2427delCCCinsGGG	0.06	3'Flank
LmjF.05	CCC	GGG	PASS	LmjF.05.0020	transcript	c.*1532_*1534delCCCinsGGG	0.06	3'Flank
LmjF.05	CCC	GGG	PASS	LmjF.05.0030	transcript	c.*409_*411delCCCinsGGG	0.06	3'Flank
LmjF.05	CCC	GGG	PASS	LmjF.05.0030-LmjF.05.0040	intergenic_region	n.10646_10648delCCCinsGGG	0.06	IGR
LmjF.06	TCC	T	PASS	LmjF.06.0870	transcript	c.-1307_-1306delCC	0.49	5'Flank
LmjF.06	TCC	T	PASS	LmjF.06.0880	transcript	c.-4111_-4110delCC	0.49	5'Flank
LmjF.06	TCC	T	PASS	LmjF.06.0850	transcript	c.*3201_*3202delCC	0.49	3'Flank
LmjF.06	TCC	T	PASS	LmjF.06.0860	transcript	c.*500_*501delCC	0.49	3'Flank
LmjF.06	TCC	T	PASS	LmjF.06.0860-LmjF.06.0870	intergenic_region	n.375563_375564delCC	0.49	IGR
LmjF.06	T	C	PASS	LmjF.06.0860	transcript	c.-790T>C	0.46	5'Flank
LmjF.06	T	C	PASS	LmjF.06.0870	transcript	c.-4159T>C	0.46	5'Flank
LmjF.06	T	C	PASS	LmjF.06.0850	transcript	c.*349T>C	0.46	3'Flank
LmjF.06	T	C	PASS	LmjF.06.0850-LmjF.06.0860	intergenic_region	n.372711T>C	0.46	IGR
LmjF.06	TTGTG	T	PASS	LmjF.06.0820	transcript	c.-724_-721delTGTG	0.4	5'Flank
LmjF.06	TTGTG	T	PASS	LmjF.06.0830	transcript	c.-3925_-3922delTGTG	0.4	5'Flank
LmjF.06	TTGTG	T	PASS	LmjF.06.0810	transcript	c.*19_*22delTGTG	0.4	3'Flank
LmjF.06	TTGTG	T	PASS	LmjF.06.0810-LmjF.06.0820	intergenic_region	n.349122_349125delTGTG	0.4	IGR
LmjF.06	C	CCT	PASS	LmjF.06.0870	transcript	c.-452_-451insCT	0.4	5'Flank
LmjF.06	C	CCT	PASS	LmjF.06.0880	transcript	c.-3256_-3255insCT	0.4	5'Flank
LmjF.06	C	CCT	PASS	LmjF.06.0850	transcript	c.*4056_*4057insCT	0.4	3'Flank
LmjF.06	C	CCT	PASS	LmjF.06.0860	transcript	c.*1355_*1356insCT	0.4	3'Flank
LmjF.06	C	CCT	PASS	LmjF.06.0860-LmjF.06.0870	intergenic_region	n.376418_376419insCT	0.4	IGR
LmjF.08	T	TCAG	PASS	LmjF.08.0130	transcript	c.1005_1006insAGC	0.08	In_Frame_Ins
LmjF.08	T	TCAG	PASS	LmjF.08.0120	transcript	c.*2438_*2439insCAG	0.08	3'Flank
LmjF.08	AGCT	A	PASS	LmjF.08.0130	transcript	c.998_1000delCTG	0.08	In_Frame_Del
LmjF.08	AGCT	A	PASS	LmjF.08.0120	transcript	c.*2431_*2433delGCT	0.08	3'Flank
LmjF.08	TC	GA	PASS	LmjF.08.0520	transcript	c.-2014_-2013delTCinsGA	0.06	5'Flank
LmjF.08	TC	GA	PASS	LmjF.08.0500	transcript	c.*3233_*3234delTCinsGA	0.06	3'Flank
LmjF.08	TC	GA	PASS	LmjF.08.0510	transcript	c.*11_*12delTCinsGA	0.06	3'Flank
LmjF.08	TC	GA	PASS	LmjF.08.0510-LmjF.08.0520	intergenic_region	n.202614_202615delTCinsGA	0.06	IGR
LmjF.10	T	A	PASS	LmjF.10.1260	transcript	c.-4051T>A	0.3	5'Flank
LmjF.10	T	A	PASS	LmjF.10.1240	transcript	c.*3072T>A	0.3	3'Flank
LmjF.10	T	A	PASS	LmjF.10.1250	transcript	c.*314T>A	0.3	3'Flank
LmjF.10	T	A	PASS	LmjF.10.1250-LmjF.10.1260	intergenic_region	n.541898T>A	0.3	IGR
LmjF.10	TG	CA	PASS	LmjF.10.0940	transcript	c.-690_-689delCAinsTG	0.1	5'Flank
LmjF.10	TG	CA	PASS	LmjF.10.0945	transcript	c.*492_*493delCAinsTG	0.1	3'Flank
LmjF.10	TG	CA	PASS	LmjF.10.0950	transcript	c.*1794_*1795delCAinsTG	0.1	3'Flank
LmjF.10	TG	CA	PASS	LmjF.10.0960	transcript	c.*4739_*4740delCAinsTG	0.1	3'Flank
LmjF.10	TG	CA	PASS	LmjF.10.0940-LmjF.10.0945	intergenic_region	n.440702_440703delTGinsCA	0.1	IGR
LmjF.10	C	CTGT	PASS	LmjF.10.0040	transcript	c.2436_2437insTGT	0.08	In_Frame_Ins
LmjF.10	CACA	C	PASS	LmjF.10.0040	transcript	c.2439_2441delACA	0.08	In_Frame_Del
LmjF.10	C	CTGT	PASS	LmjF.10.0050	transcript	c.-1500_-1499insTGT	0.08	5'Flank
LmjF.10	CACA	C	PASS	LmjF.10.0050	transcript	c.-1497_-1495delACA	0.08	5'Flank
LmjF.10	G	GCTCTTT	PASS	LmjF.10.0210	transcript	c.110_111insCTTTCT	0.06	In_Frame_Ins
LmjF.10	G	GCTCTTT	PASS	LmjF.10.0218	transcript	c.-2571_-2570insCTCTTT	0.06	5'Flank
LmjF.11	CT	C	PASS	LmjF.11.0040	transcript	c.257delT	0.11	Frame_Shift_Del
LmjF.11	CT	C	PASS	LmjF.11.0050	transcript	c.-1222delT	0.11	5'Flank
LmjF.11	CT	C	PASS	LmjF.11.0060	transcript	c.-4733delT	0.11	5'Flank
LmjF.11	CT	C	PASS	LmjF.11.0010	transcript	c.*3961delT	0.11	3'Flank
LmjF.11	CT	C	PASS	LmjF.11.0020	transcript	c.*2425delT	0.11	3'Flank
LmjF.11	CT	C	PASS	LmjF.11.0030	transcript	c.*968delT	0.11	3'Flank
LmjF.11	C	CA	PASS	LmjF.11.0040	transcript	c.260dupA	0.11	Frame_Shift_Ins
LmjF.11	C	CA	PASS	LmjF.11.0050	transcript	c.-1219_-1218insA	0.11	5'Flank
LmjF.11	C	CA	PASS	LmjF.11.0060	transcript	c.-4730_-4729insA	0.11	5'Flank
LmjF.11	C	CA	PASS	LmjF.11.0010	transcript	c.*3964_*3965insA	0.11	3'Flank
LmjF.11	C	CA	PASS	LmjF.11.0020	transcript	c.*2428_*2429insA	0.11	3'Flank
LmjF.11	C	CA	PASS	LmjF.11.0030	transcript	c.*971_*972insA	0.11	3'Flank
LmjF.12	A	C	PASS	LmjF.12.1120	transcript	c.-1680A>C	0.06	5'Flank
LmjF.12	A	C	PASS	LmjF.12.1100	transcript	c.*3626A>C	0.06	3'Flank
LmjF.12	A	C	PASS	LmjF.12.1110	transcript	c.*997A>C	0.06	3'Flank
LmjF.12	A	C	PASS	LmjF.12.1110-LmjF.12.1120	intergenic_region	n.563361A>C	0.06	IGR
LmjF.14	G	A	PASS	LmjF.14.1020	transcript	c.-2865C>T	0.41	5'Flank
LmjF.14	G	A	PASS	LmjF.14.1030	transcript	c.-641C>T	0.41	5'Flank
LmjF.14	G	A	PASS	LmjF.14.1040	transcript	c.*2289C>T	0.41	3'Flank
LmjF.14	G	A	PASS	LmjF.14.1045	transcript	c.*3468C>T	0.41	3'Flank
LmjF.14	G	A	PASS	LmjF.14.1030-LmjF.14.1040	intergenic_region	n.418965G>A	0.41	IGR
LmjF.14	C	T	PASS	LmjF.14.0920	transcript	c.-875G>A	0.18	5'Flank
LmjF.14	C	T	PASS	LmjF.14.0930	transcript	c.*1463G>A	0.18	3'Flank
LmjF.14	C	T	PASS	LmjF.14.0920-LmjF.14.0930	intergenic_region	n.376305C>T	0.18	IGR
LmjF.14	A	G	PASS	LmjF.14.0790	transcript	c.12292T>C	0.08	Missense_Mutation		1
LmjF.14	A	G	PASS	LmjF.14.0770	transcript	c.-2334T>C	0.08	5'Flank
LmjF.14	A	G	PASS	LmjF.14.0780	transcript	c.-882T>C	0.08	5'Flank
LmjF.14	GACAC	G	PASS	LmjF.14.0410	transcript	c.-302_-299delACAC	0.08	5'Flank
LmjF.14	GACAC	G	PASS	LmjF.14.0420	transcript	c.-4649_-4646delACAC	0.08	5'Flank
LmjF.14	GACAC	G	PASS	LmjF.14.0400	transcript	c.*3828_*3831delACAC	0.08	3'Flank
LmjF.14	GACAC	G	PASS	LmjF.14.0405	transcript	c.*337_*340delACAC	0.08	3'Flank
LmjF.14	GACAC	G	PASS	LmjF.14.0405-LmjF.14.0410	intergenic_region	n.136083_136086delACAC	0.08	IGR
LmjF.14	C	T	PASS	LmjF.14.0790	transcript	c.12289G>A	0.07	Missense_Mutation		1
LmjF.14	C	T	PASS	LmjF.14.0770	transcript	c.-2337G>A	0.07	5'Flank
LmjF.14	C	T	PASS	LmjF.14.0780	transcript	c.-885G>A	0.07	5'Flank
LmjF.17	T	C	PASS	LmjF.17.0650	transcript	c.3270A>G	0.06	Silent				1
LmjF.17	T	C	PASS	LmjF.17.0640	transcript	c.-1142A>G	0.06	5'Flank
LmjF.17	T	C	PASS	LmjF.17.0660	transcript	c.*4010A>G	0.06	3'Flank
LmjF.18	C	G	PASS	LmjF.18.1330	transcript	c.745C>G	0.14	Missense_Mutation		1
LmjF.18	C	G	PASS	LmjF.18.1320	transcript	c.*4572C>G	0.14	3'Flank
LmjF.18	CT	AG	PASS	LmjF.18.0930	transcript	c.186_187delCTinsAG	0.1	Missense_Mutation		1
LmjF.18	CT	AG	PASS	LmjF.18.0940	transcript	c.-3149_-3148delCTinsAG	0.1	5'Flank
LmjF.18	CT	AG	PASS	LmjF.18.0910	transcript	c.*3352_*3353delCTinsAG	0.1	3'Flank
LmjF.18	CT	AG	PASS	LmjF.18.0920	transcript	c.*720_*721delCTinsAG	0.1	3'Flank
LmjF.18	AG	CT	PASS	LmjF.18.0090	transcript	c.937_938delCTinsAG	0.08	Missense_Mutation		1
LmjF.18	AG	CT	PASS	LmjF.18.0080	transcript	c.-2875_-2874delCTinsAG	0.08	5'Flank
LmjF.18	AG	CT	PASS	LmjF.18.0100	transcript	c.*1736_*1737delCTinsAG	0.08	3'Flank
LmjF.18	AG	CT	PASS	LmjF.18.0110	transcript	c.*3620_*3621delCTinsAG	0.08	3'Flank
LmjF.18	CAT	C	PASS	LmjF.18.1460	transcript	c.288_289delAT	0.07	Frame_Shift_Del
LmjF.18	CAT	C	PASS	LmjF.18.1470	transcript	c.-3239_-3238delAT	0.07	5'Flank
LmjF.18	CAT	C	PASS	LmjF.18.1450	transcript	c.*4969_*4970delAT	0.07	3'Flank
LmjF.18	G	GAT	PASS	LmjF.18.1460	transcript	c.291_292insAT	0.07	Frame_Shift_Ins
LmjF.18	G	GAT	PASS	LmjF.18.1470	transcript	c.-3236_-3235insAT	0.07	5'Flank
LmjF.18	G	GAT	PASS	LmjF.18.1450	transcript	c.*4972_*4973insAT	0.07	3'Flank
LmjF.20	A	G	PASS	LmjF.20.1490	transcript	c.608T>C	0.08	Missense_Mutation		1
LmjF.20	A	G	PASS	LmjF.20.1480	transcript	c.-3249T>C	0.08	5'Flank
LmjF.20	A	G	PASS	LmjF.20.1500	transcript	c.*1242T>C	0.08	3'Flank
LmjF.20	A	G	PASS	LmjF.20.1510	transcript	c.*4867T>C	0.08	3'Flank
LmjF.21	A	ACGCG	PASS	LmjF.21.1566	transcript	c.-3836_-3835insCGCG	0.09	5'Flank
LmjF.21	A	ACGCG	PASS	LmjF.21.1568	transcript	c.-2329_-2328insCGCG	0.09	5'Flank
LmjF.21	A	ACGCG	PASS	LmjF.21.1567	transcript	c.-476_-475insCGCG	0.09	5'Flank
LmjF.21	A	ACGCG	PASS	LmjF.21.1569	transcript	c.*312_*313insCGCG	0.09	3'Flank
LmjF.21	A	ACGCG	PASS	LmjF.21.1567-LmjF.21.1569	intergenic_region	n.679168_679169insCGCG	0.09	IGR
LmjF.22	CA	TG	PASS	LmjF.22.1140	transcript	c.-306_-305delCAinsTG	0.11	5'Flank
LmjF.22	CA	TG	PASS	LmjF.22.1150	transcript	c.-2799_-2798delCAinsTG	0.11	5'Flank
LmjF.22	CA	TG	PASS	LmjF.22.1110	transcript	c.*4747_*4748delCAinsTG	0.11	3'Flank
LmjF.22	CA	TG	PASS	LmjF.22.1120	transcript	c.*2308_*2309delCAinsTG	0.11	3'Flank
LmjF.22	CA	TG	PASS	LmjF.22.1130	transcript	c.*470_*471delCAinsTG	0.11	3'Flank
LmjF.22	CA	TG	PASS	LmjF.22.1130-LmjF.22.1140	intergenic_region	n.481534_481535delCAinsTG	0.11	IGR
LmjF.22	T	C	PASS	LmjF.22.0630	transcript	c.-2518A>G	0.08	5'Flank
LmjF.22	T	C	PASS	LmjF.22.0640	transcript	c.*2887A>G	0.08	3'Flank
LmjF.22	T	C	PASS	LmjF.22.0630-LmjF.22.0640	intergenic_region	n.240220T>C	0.08	IGR
LmjF.23	ATGTG	A	PASS	LmjF.23.0710	transcript	c.-2345_-2342delCACA	0.11	5'Flank
LmjF.23	ATGTG	A	PASS	LmjF.23.0710-LmjF.23.0720	intergenic_region	n.339056_339059delTGTG	0.11	IGR
LmjF.23	AA	CT	PASS	LmjF.23.1570	transcript	c.-588_-587delAAinsCT	0.08	5'Flank
LmjF.23	AA	CT	PASS	LmjF.23.1580	transcript	c.-4569_-4568delAAinsCT	0.08	5'Flank
LmjF.23	AA	CT	PASS	LmjF.23.1560	transcript	c.*521_*522delAAinsCT	0.08	3'Flank
LmjF.23	AA	CT	PASS	LmjF.23.1560-LmjF.23.1570	intergenic_region	n.764249_764250delAAinsCT	0.08	IGR
LmjF.23	AG	TT	PASS	LmjF.23.1570	transcript	c.-578_-577delAGinsTT	0.08	5'Flank
LmjF.23	AG	TT	PASS	LmjF.23.1580	transcript	c.-4559_-4558delAGinsTT	0.08	5'Flank
LmjF.23	AG	TT	PASS	LmjF.23.1560	transcript	c.*531_*532delAGinsTT	0.08	3'Flank
LmjF.23	AG	TT	PASS	LmjF.23.1560-LmjF.23.1570	intergenic_region	n.764259_764260delAGinsTT	0.08	IGR
LmjF.23	T	TGCCG	PASS	LmjF.23.0730	transcript	c.858_859insCGGC	0.05	Frame_Shift_Ins
LmjF.23	TCGGC	T	PASS	LmjF.23.0730	transcript	c.861_864delGCCG	0.04	Frame_Shift_Del
LmjF.24	TG	CC	PASS	LmjF.24.1080	transcript	c.-754_-753delTGinsCC	0.17	5'Flank
LmjF.24	TG	CC	PASS	LmjF.24.1090	transcript	c.-3665_-3664delTGinsCC	0.17	5'Flank
LmjF.24	TG	CC	PASS	LmjF.24.1070	transcript	c.*360_*361delTGinsCC	0.17	3'Flank
LmjF.24	TG	CC	PASS	LmjF.24.1070-LmjF.24.1080	intergenic_region	n.374705_374706delTGinsCC	0.17	IGR
LmjF.24	GG	CA	PASS	LmjF.24.1080	transcript	c.-750_-749delGGinsCA	0.17	5'Flank
LmjF.24	GG	CA	PASS	LmjF.24.1090	transcript	c.-3661_-3660delGGinsCA	0.17	5'Flank
LmjF.24	GG	CA	PASS	LmjF.24.1070	transcript	c.*364_*365delGGinsCA	0.17	3'Flank
LmjF.24	GG	CA	PASS	LmjF.24.1070-LmjF.24.1080	intergenic_region	n.374709_374710delGGinsCA	0.17	IGR
LmjF.24	CT	AG	PASS	LmjF.24.1750	transcript	c.111_112delAGinsCT	0.04	Missense_Mutation		1
LmjF.24	CT	AG	PASS	LmjF.24.1730	transcript	c.-4907_-4906delAGinsCT	0.04	5'Flank
LmjF.24	CT	AG	PASS	LmjF.24.1740	transcript	c.-2942_-2941delAGinsCT	0.04	5'Flank
LmjF.24	CT	AG	PASS	LmjF.24.1760	transcript	c.*1006_*1007delAGinsCT	0.04	3'Flank
LmjF.24	CT	AG	PASS	LmjF.24.1770	transcript	c.*3473_*3474delAGinsCT	0.04	3'Flank
LmjF.25	G	A	PASS	LmjF.25.1120	transcript	c.-405C>T	0.33	5'Flank
LmjF.25	G	A	PASS	LmjF.25.1130	transcript	c.*1795C>T	0.33	3'Flank
LmjF.25	G	A	PASS	LmjF.25.1140	transcript	c.*3825C>T	0.33	3'Flank
LmjF.25	G	A	PASS	LmjF.25.1120-LmjF.25.1130	intergenic_region	n.454501G>A	0.33	IGR
LmjF.26	GCACA	G	PASS	LmjF.26.2260	transcript	c.-1551_-1548delCACA	0.13	5'Flank
LmjF.26	GCACA	G	PASS	LmjF.26.2240	transcript	c.*3969_*3972delCACA	0.13	3'Flank
LmjF.26	GCACA	G	PASS	LmjF.26.2250	transcript	c.*187_*190delCACA	0.13	3'Flank
LmjF.26	GCACA	G	PASS	LmjF.26.2250-LmjF.26.2260	intergenic_region	n.911399_911402delCACA	0.13	IGR
LmjF.26	CTGTG	C	PASS	LmjF.26.1260	transcript	c.-1267_-1264delTGTG	0.11	5'Flank
LmjF.26	CTGTG	C	PASS	LmjF.26.1250	transcript	c.*4564_*4567delTGTG	0.11	3'Flank
LmjF.26	CTGTG	C	PASS	LmjF.26.1250-LmjF.26.1260	intergenic_region	n.425212_425215delTGTG	0.11	IGR
LmjF.26	G	C	PASS	LmjF.26.1390	transcript	c.1750G>C	0.09	Missense_Mutation		1
LmjF.26	G	C	PASS	LmjF.26.1400	transcript	c.-3872G>C	0.09	5'Flank
LmjF.26	G	C	PASS	LmjF.26.1370	transcript	c.*4361G>C	0.09	3'Flank
LmjF.26	G	C	PASS	LmjF.26.1380	transcript	c.*2887G>C	0.09	3'Flank
LmjF.26	G	GCCGCA	PASS	LmjF.26.1420	transcript	c.235_236insCCGCA	0.08	Frame_Shift_Ins
LmjF.26	G	GCCGCA	PASS	LmjF.26.1410	transcript	c.*3069_*3070insCCGCA	0.08	3'Flank
LmjF.26	G	GT	PASS	LmjF.26.2520	transcript	c.-773_-772insT	0.05	5'Flank
LmjF.26	G	GT	PASS	LmjF.26.2530	transcript	c.-3336_-3335insT	0.05	5'Flank
LmjF.26	G	GT	PASS	LmjF.26.2495	transcript	n.*5814_*5815insT	0.05	3'Flank
LmjF.26	G	GT	PASS	LmjF.26.2500	transcript	c.*3508_*3509insT	0.05	3'Flank
LmjF.26	G	GT	PASS	LmjF.26.2510	transcript	c.*893_*894insT	0.05	3'Flank
LmjF.26	G	GT	PASS	LmjF.26.2510-LmjF.26.2520	intergenic_region	n.1016705_1016706insT	0.05	IGR
LmjF.26	CA	C	PASS	LmjF.26.2520	transcript	c.-770delA	0.05	5'Flank
LmjF.26	CA	C	PASS	LmjF.26.2530	transcript	c.-3333delA	0.05	5'Flank
LmjF.26	CA	C	PASS	LmjF.26.2495	transcript	n.*5817delA	0.05	3'Flank
LmjF.26	CA	C	PASS	LmjF.26.2500	transcript	c.*3511delA	0.05	3'Flank
LmjF.26	CA	C	PASS	LmjF.26.2510	transcript	c.*896delA	0.05	3'Flank
LmjF.26	CA	C	PASS	LmjF.26.2510-LmjF.26.2520	intergenic_region	n.1016708delA	0.05	IGR
LmjF.27	G	C	PASS	LmjF.27.1450	transcript	c.1792G>C	0.08	Missense_Mutation		1
LmjF.27	G	C	PASS	LmjF.27.1460	transcript	c.-2441G>C	0.08	5'Flank
LmjF.27	G	C	PASS	LmjF.27.1480	transcript	c.-4836G>C	0.08	5'Flank
LmjF.27	G	C	PASS	LmjF.27.1440	transcript	c.*4783G>C	0.08	3'Flank
LmjF.27	C	CTT	PASS	LmjF.27.0490	transcript	c.13460_13461insTT	0.07	Frame_Shift_Ins
LmjF.27	CAA	C	PASS	LmjF.27.0490	transcript	c.13463_13464delAA	0.06	Frame_Shift_Del
LmjF.28	AC	A	PASS	LmjF.28.0100	transcript	c.-940delC	0.64	5'Flank
LmjF.28	AC	A	PASS	LmjF.28.0110	transcript	c.-2096delC	0.64	5'Flank
LmjF.28	AC	A	PASS	LmjF.28.0420	transcript	n.-3663delC	0.64	5'Flank
LmjF.28	AC	A	PASS	LmjF.28.0120	transcript	c.-3782delC	0.64	5'Flank
LmjF.28	AC	A	PASS	LmjF.28.0130	transcript	c.-4938delC	0.64	5'Flank
LmjF.28	AC	A	PASS	LmjF.28.0090	transcript	c.*173delC	0.64	3'Flank
LmjF.28	AC	A	PASS	LmjF.28.0420	transcript	n.*2081delC	0.64	3'Flank
LmjF.28	AC	A	PASS	LmjF.28.0420	gene_variant	n.29760delC	0.64	Targeted_Region					1
LmjF.28	AC	A	PASS	LmjF.28.0420	gene_variant	n.29760delC	0.64	Targeted_Region					1
LmjF.28	A	ATC	PASS	LmjF.28.0320	transcript	c.-763_-762insTC	0.59	5'Flank
LmjF.28	A	ATC	PASS	LmjF.28.0330	transcript	c.-2890_-2889insTC	0.59	5'Flank
LmjF.28	A	ATC	PASS	LmjF.28.0300	transcript	c.*2507_*2508insTC	0.59	3'Flank
LmjF.28	A	ATC	PASS	LmjF.28.0310	transcript	c.*198_*199insTC	0.59	3'Flank
LmjF.28	A	ATC	PASS	LmjF.28.0420	gene_variant	n.98847_98848insTC	0.59	Targeted_Region					1
LmjF.28	A	ATC	PASS	LmjF.28.0420	gene_variant	n.98847_98848insTC	0.59	Targeted_Region					1
LmjF.28	T	C	PASS	LmjF.28.0460	transcript	c.-4404A>G	0.55	5'Flank
LmjF.28	T	C	PASS	LmjF.28.0470	transcript	c.-649A>G	0.55	5'Flank
LmjF.28	T	C	PASS	LmjF.28.0480	transcript	c.*1054A>G	0.55	3'Flank
LmjF.28	T	C	PASS	LmjF.28.0485	transcript	c.*4617A>G	0.55	3'Flank
LmjF.28	T	C	PASS	LmjF.28.0420	transcript	n.*327T>C	0.55	3'Flank
LmjF.28	T	C	PASS	LmjF.28.0420	transcript	n.*2392T>C	0.55	3'Flank
LmjF.28	T	C	PASS	LmjF.28.0420	transcript	n.*893T>C	0.55	3'Flank
LmjF.28	T	C	PASS	LmjF.28.0420	transcript		0.55	RNA			1
LmjF.28	T	C	PASS	LmjF.28.0420	transcript		0.55	RNA			1
LmjF.28	T	C	PASS	LmjF.28.0420	transcript		0.55	RNA			1
LmjF.28	T	C	PASS	LmjF.28.0420	gene_variant	n.156981T>C	0.55	Targeted_Region					1
LmjF.28	C	CCT	PASS	LmjF.28.0240	transcript	c.-396_-395insCT	0.53	5'Flank
LmjF.28	C	CCT	PASS	LmjF.28.0420	transcript	n.-2190_-2189insCT	0.53	5'Flank
LmjF.28	C	CCT	PASS	LmjF.28.0420	transcript	n.-3173_-3172insCT	0.53	5'Flank
LmjF.28	C	CCT	PASS	LmjF.28.0220	transcript	c.*4419_*4420insCT	0.53	3'Flank
LmjF.28	C	CCT	PASS	LmjF.28.0230	transcript	c.*2270_*2271insCT	0.53	3'Flank
LmjF.28	C	CCT	PASS	LmjF.28.0420	transcript	n.*1781_*1782insCT	0.53	3'Flank
LmjF.28	C	CCT	PASS	LmjF.28.0420	gene_variant	n.74639_74640insCT	0.53	Targeted_Region					1
LmjF.28	C	CCT	PASS	LmjF.28.0420	gene_variant	n.74639_74640insCT	0.53	Targeted_Region					1
LmjF.28	C	A	PASS	LmjF.28.0550	transcript	c.-2327G>T	0.47	5'Flank
LmjF.28	C	A	PASS	LmjF.28.0420	transcript	n.-885C>A	0.47	5'Flank
LmjF.28	C	A	PASS	LmjF.28.0420	transcript	n.-1206C>A	0.47	5'Flank
LmjF.28	C	A	PASS	LmjF.28.0560	transcript	c.*2979G>T	0.47	3'Flank
LmjF.28	C	A	PASS	LmjF.28.0420	transcript		0.47	RNA			1
LmjF.28	C	A	PASS	LmjF.28.0420	gene_variant	n.195529C>A	0.47	Targeted_Region					1
LmjF.28	G	C	PASS	LmjF.28.0420	transcript	n.-812G>C	0.45	5'Flank
LmjF.28	G	C	PASS	LmjF.28.0420	transcript	n.-4902G>C	0.45	5'Flank
LmjF.28	G	C	PASS	LmjF.28.0420	transcript	n.*1713G>C	0.45	3'Flank
LmjF.28	G	C	PASS	LmjF.28.0410	transcript	c.1927C>G	0.45	Missense_Mutation		1
LmjF.28	G	C	PASS	LmjF.28.0420	gene_variant	n.134853G>C	0.45	Targeted_Region					1
LmjF.28	G	C	PASS	LmjF.28.0420	gene_variant	n.134853G>C	0.45	Targeted_Region					1
LmjF.28	TT	AA	PASS	LmjF.28.1050	transcript	c.-455_-454delTTinsAA	0.1	5'Flank
LmjF.28	TT	AA	PASS	LmjF.28.1030	transcript	c.*4864_*4865delTTinsAA	0.1	3'Flank
LmjF.28	TT	AA	PASS	LmjF.28.1040	transcript	c.*1373_*1374delTTinsAA	0.1	3'Flank
LmjF.28	TT	AA	PASS	LmjF.28.0420	transcript	n.*2003_*2004delTTinsAA	0.1	3'Flank
LmjF.28	TT	AA	PASS	LmjF.28.0420	gene_variant	n.379011_379012delTTinsAA	0.1	Targeted_Region					1
LmjF.28	TT	AA	PASS	LmjF.28.0420	gene_variant	n.379011_379012delTTinsAA	0.1	Targeted_Region					1
LmjF.28	A	C	PASS	LmjF.28.0420	gene_variant	n.109505A>C	0.07	Targeted_Region					1
LmjF.28	A	C	PASS	LmjF.28.0420	gene_variant	n.109505A>C	0.07	Targeted_Region					1
LmjF.28	A	C	PASS	LmjF.28.0350	transcript	c.-1668A>C	0.07	5'Flank
LmjF.28	A	C	PASS	LmjF.28.0330	transcript	c.*4790A>C	0.07	3'Flank
LmjF.28	A	C	PASS	LmjF.28.0340	transcript	c.*48A>C	0.07	3'Flank
LmjF.28	A	C	PASS	LmjF.28.0360	transcript	c.*3018T>G	0.07	3'Flank
LmjF.28	A	C	PASS	LmjF.28.0370	transcript	c.*4929T>G	0.07	3'Flank
LmjF.30	C	CG	PASS	LmjF.30.2110	transcript	c.-3983_-3982insC	0.73	5'Flank
LmjF.30	C	CG	PASS	LmjF.30.2120	transcript	c.-1490_-1489insC	0.73	5'Flank
LmjF.30	C	CG	PASS	LmjF.30.2130	transcript	c.*144_*145insC	0.73	3'Flank
LmjF.30	C	CG	PASS	LmjF.30.2140	transcript	c.*4656_*4657insC	0.73	3'Flank
LmjF.30	C	CG	PASS	LmjF.30.2120-LmjF.30.2130	intergenic_region	n.794720_794721insG	0.73	IGR
LmjF.30	G	A	PASS	LmjF.30.1170	transcript	c.-3651G>A	0.42	5'Flank
LmjF.30	G	A	PASS	LmjF.30.1150	transcript	c.*4160G>A	0.42	3'Flank
LmjF.30	G	A	PASS	LmjF.30.1160	transcript	c.3593G>A	0.42	Missense_Mutation		1
LmjF.30	T	TCGTCA	PASS	LmjF.30.1260	transcript	c.-957_-956insCGTCA	0.08	5'Flank
LmjF.30	T	TCGTCA	PASS	LmjF.30.1240	transcript	c.*4978_*4979insCGTCA	0.08	3'Flank
LmjF.30	T	TCGTCA	PASS	LmjF.30.1250	transcript	c.*2493_*2494insCGTCA	0.08	3'Flank
LmjF.30	T	TCGTCA	PASS	LmjF.30.1255	transcript	c.*505_*506insCGTCA	0.08	3'Flank
LmjF.30	T	TCGTCA	PASS	LmjF.30.1255-LmjF.30.1260	intergenic_region	n.430093_430094insCGTCA	0.08	IGR
LmjF.30	CTGACG	C	PASS	LmjF.30.1260	transcript	c.-965_-961delTGACG	0.07	5'Flank
LmjF.30	CTGACG	C	PASS	LmjF.30.1240	transcript	c.*4970_*4974delTGACG	0.07	3'Flank
LmjF.30	CTGACG	C	PASS	LmjF.30.1250	transcript	c.*2485_*2489delTGACG	0.07	3'Flank
LmjF.30	CTGACG	C	PASS	LmjF.30.1255	transcript	c.*497_*501delTGACG	0.07	3'Flank
LmjF.30	CTGACG	C	PASS	LmjF.30.1255-LmjF.30.1260	intergenic_region	n.430085_430089delTGACG	0.07	IGR
LmjF.30	C	G	PASS	LmjF.30.2200	transcript	c.*1312G>C	0.06	3'Flank
LmjF.30	C	G	PASS	LmjF.30.2210	transcript	c.*3112G>C	0.06	3'Flank
LmjF.30	C	G	PASS	LmjF.30.2190-LmjF.30.2200	intergenic_region	n.841802C>G	0.06	IGR
LmjF.30	C	CTT	PASS	LmjF.30.1120	transcript	c.54_55insTT	0.04	Frame_Shift_Ins
LmjF.30	C	CTT	PASS	LmjF.30.1130	transcript	c.-3710_-3709insTT	0.04	5'Flank
LmjF.30	C	CTT	PASS	LmjF.30.1140	transcript	c.-4970_-4969insTT	0.04	5'Flank
LmjF.30	CAA	C	PASS	LmjF.30.1120	transcript	c.50_51delAA	0.04	Frame_Shift_Del
LmjF.30	CAA	C	PASS	LmjF.30.1130	transcript	c.-3714_-3713delAA	0.04	5'Flank
LmjF.30	CAA	C	PASS	LmjF.30.1140	transcript	c.-4974_-4973delAA	0.04	5'Flank
LmjF.31	ATGTGTGTG	A	PASS	LmjF.31.0170	transcript	c.-3901_-3894delCACACACA	0.14	5'Flank
LmjF.31	ATGTGTGTG	A	PASS	LmjF.31.0180	transcript	c.-2771_-2764delCACACACA	0.14	5'Flank
LmjF.31	ATGTGTGTG	A	PASS	LmjF.31.0190	transcript	c.-241_-234delCACACACA	0.14	5'Flank
LmjF.31	ATGTGTGTG	A	PASS	LmjF.31.0200	transcript	c.*548_*555delCACACACA	0.14	3'Flank
LmjF.31	ATGTGTGTG	A	PASS	LmjF.31.0210	transcript	c.*4253_*4260delCACACACA	0.14	3'Flank
LmjF.31	ATGTGTGTG	A	PASS	LmjF.31.0200	transcript	c.*548_*555delCACACACA	0.14	3'Flank
LmjF.31	ATGTGTGTG	A	PASS	LmjF.31.0190-LmjF.31.0200	intergenic_region	n.50897_50904delTGTGTGTG	0.14	IGR
LmjF.32	T	TCACACACA	PASS	LmjF.32.3160	transcript	c.-220_-219insCACACACA	0.27	5'Flank
LmjF.32	T	TCACACACA	PASS	LmjF.32.3170	transcript	c.-4177_-4176insCACACACA	0.27	5'Flank
LmjF.32	T	TCACACACA	PASS	LmjF.32.3150	transcript	c.*1587_*1588insCACACACA	0.27	3'Flank
LmjF.32	T	TCACACACA	PASS	LmjF.32.3150-LmjF.32.3160	intergenic_region	n.1246487_1246488insCACACACA	0.27	IGR
LmjF.32	AGTGT	A	PASS	LmjF.32.1650	transcript	c.-302_-299delACAC	0.11	5'Flank
LmjF.32	AGTGT	A	PASS	LmjF.32.1660	transcript	c.*1579_*1582delACAC	0.11	3'Flank
LmjF.32	AGTGT	A	PASS	LmjF.32.1650-LmjF.32.1660	intergenic_region	n.648156_648159delGTGT	0.11	IGR
LmjF.32	G	A	PASS	LmjF.32.3600	transcript	c.-723G>A	0.11	5'Flank
LmjF.32	G	A	PASS	LmjF.32.3610	transcript	c.-2099G>A	0.11	5'Flank
LmjF.32	G	A	PASS	LmjF.32.3620	transcript	c.-3827G>A	0.11	5'Flank
LmjF.32	G	A	PASS	LmjF.32.3570	transcript	c.*1207G>A	0.11	3'Flank
LmjF.32	G	A	PASS	LmjF.32.3590	transcript	c.*121G>A	0.11	3'Flank
LmjF.32	G	A	PASS	LmjF.32.3590-LmjF.32.3600	intergenic_region	n.1478699G>A	0.11	IGR
LmjF.32	T	C	PASS	LmjF.32.3600	transcript	c.-720T>C	0.11	5'Flank
LmjF.32	T	C	PASS	LmjF.32.3610	transcript	c.-2096T>C	0.11	5'Flank
LmjF.32	T	C	PASS	LmjF.32.3620	transcript	c.-3824T>C	0.11	5'Flank
LmjF.32	T	C	PASS	LmjF.32.3570	transcript	c.*1210T>C	0.11	3'Flank
LmjF.32	T	C	PASS	LmjF.32.3590	transcript	c.*124T>C	0.11	3'Flank
LmjF.32	T	C	PASS	LmjF.32.3590-LmjF.32.3600	intergenic_region	n.1478702T>C	0.11	IGR
LmjF.33	G	A	PASS	LmjF.33.2610	transcript	c.-2209G>A	0.16	5'Flank
LmjF.33	G	A	PASS	LmjF.33.2620	transcript	c.-4591G>A	0.16	5'Flank
LmjF.33	G	A	PASS	LmjF.33.2590	transcript	c.*2723G>A	0.16	3'Flank
LmjF.33	G	A	PASS	LmjF.33.2600	transcript	c.1733G>A	0.16	Nonsense_Mutation		1
LmjF.33	TAG	T	PASS	LmjF.33.2560	transcript	c.-3009_-3008delAG	0.15	5'Flank
LmjF.33	TAG	T	PASS	LmjF.33.2550	transcript	c.*3656_*3657delAG	0.15	3'Flank
LmjF.33	TAG	T	PASS	LmjF.33.ncRNA3	transcript	n.753_754delAG	0.15	RNA			1
LmjF.33	C	CCT	PASS	LmjF.33.2560	transcript	c.-3006_-3005insCT	0.15	5'Flank
LmjF.33	C	CCT	PASS	LmjF.33.2550	transcript	c.*3659_*3660insCT	0.15	3'Flank
LmjF.33	C	CCT	PASS	LmjF.33.ncRNA3	transcript	n.756_757insCT	0.15	RNA			1
LmjF.34	C	T	PASS	LmjF.34.2220	transcript	c.*2394G>A	0.51	3'Flank
LmjF.34	C	T	PASS	LmjF.34.2210	transcript	c.1401G>A	0.51	Silent				1
LmjF.34	TCT	AGA	PASS	LmjF.34.2090	transcript	c.-4402_-4400delAGAinsTCT	0.07	5'Flank
LmjF.34	TCT	AGA	PASS	LmjF.34.2110	transcript	c.*4382_*4384delAGAinsTCT	0.07	3'Flank
LmjF.34	TCT	AGA	PASS	LmjF.34.2100	transcript	c.1182_1184delAGAinsTCT	0.07	Missense_Mutation		1
LmjF.35	AC	A	PASS	LmjF.35.0320	transcript	c.-181delC	1	5'Flank
LmjF.35	AC	A	PASS	LmjF.35.0330	transcript	c.-4939delC	1	5'Flank
LmjF.35	AC	A	PASS	LmjF.35.0300	transcript	c.*3524delC	1	3'Flank
LmjF.35	AC	A	PASS	LmjF.35.0310	transcript	c.*1204delC	1	3'Flank
LmjF.35	AC	A	PASS	LmjF.35.0310-LmjF.35.0320	intergenic_region	n.85542delC	1	IGR
LmjF.35	C	T	PASS	LmjF.35.0650	transcript	c.-41C>T	0.66	5'Flank
LmjF.35	C	T	PASS	LmjF.35.0660	transcript	c.-813C>T	0.66	5'Flank
LmjF.35	C	T	PASS	LmjF.35.0640	transcript	c.*1191C>T	0.66	3'Flank
LmjF.35	C	T	PASS	LmjF.35.0640-LmjF.35.0650	intergenic_region	n.306608C>T	0.66	IGR
LmjF.35	GCA	G	PASS	LmjF.35.0950	transcript	c.-473_-472delCA	0.57	5'Flank
LmjF.35	GCA	G	PASS	LmjF.35.0930	transcript	c.*2751_*2752delCA	0.57	3'Flank
LmjF.35	GCA	G	PASS	LmjF.35.0940	transcript	c.*965_*966delCA	0.57	3'Flank
LmjF.35	GCA	G	PASS	LmjF.35.0940-LmjF.35.0950	intergenic_region	n.424908_424909delCA	0.57	IGR
LmjF.35	CGTGT	C	PASS	LmjF.35.2390	transcript	c.-1376_-1373delGTGT	0.14	5'Flank
LmjF.35	CGTGT	C	PASS	LmjF.35.2400	transcript	c.-3215_-3212delGTGT	0.14	5'Flank
LmjF.35	CGTGT	C	PASS	LmjF.35.2380-LmjF.35.2390	intergenic_region	n.982919_982922delGTGT	0.14	IGR
LmjF.35	TA	T	PASS	LmjF.35.0740	transcript	c.-1213delA	0.11	5'Flank
LmjF.35	TA	T	PASS	LmjF.35.0750	transcript	c.-4585delA	0.11	5'Flank
LmjF.35	TA	T	PASS	LmjF.35.0720	transcript	c.*3835delA	0.11	3'Flank
LmjF.35	TA	T	PASS	LmjF.35.0730	transcript	c.*992delA	0.11	3'Flank
LmjF.35	TA	T	PASS	LmjF.35.0730-LmjF.35.0740	intergenic_region	n.346661delA	0.11	IGR
LmjF.35	G	GT	PASS	LmjF.35.0740	transcript	c.-1211_-1210insT	0.11	5'Flank
LmjF.35	G	GT	PASS	LmjF.35.0750	transcript	c.-4583_-4582insT	0.11	5'Flank
LmjF.35	G	GT	PASS	LmjF.35.0720	transcript	c.*3837_*3838insT	0.11	3'Flank
LmjF.35	G	GT	PASS	LmjF.35.0730	transcript	c.*994_*995insT	0.11	3'Flank
LmjF.35	G	GT	PASS	LmjF.35.0730-LmjF.35.0740	intergenic_region	n.346663_346664insT	0.11	IGR
LmjF.35	C	G	PASS	LmjF.35.4230	transcript	c.*4987C>G	0.08	3'Flank
LmjF.35	C	G	PASS	LmjF.35.4240	transcript	c.*1856C>G	0.08	3'Flank
LmjF.35	C	G	PASS	LmjF.35.4240-LmjF.35.4250	intergenic_region	n.1707768C>G	0.08	IGR
LmjF.35	G	C	PASS	LmjF.35.5160	transcript	c.-1565G>C	0.07	5'Flank
LmjF.35	G	C	PASS	LmjF.35.5170	transcript	c.-4513G>C	0.07	5'Flank
LmjF.35	G	C	PASS	LmjF.35.5140	transcript	c.*3442G>C	0.07	3'Flank
LmjF.35	G	C	PASS	LmjF.35.5150	transcript	c.*1200G>C	0.07	3'Flank
LmjF.35	G	C	PASS	LmjF.35.5150-LmjF.35.5160	intergenic_region	n.2004686G>C	0.07	IGR
LmjF.35	TTC	GAA	PASS	LmjF.35.2300	transcript	c.*4988_*4990delTTCinsGAA	0.05	3'Flank
LmjF.35	TTC	GAA	PASS	LmjF.35.2310	transcript	c.*3120_*3122delTTCinsGAA	0.05	3'Flank
LmjF.35	TTC	GAA	PASS	LmjF.35.2320	transcript	c.45_47delTTCinsGAA	0.05	Missense_Mutation		1
LmjF.36	T	TC	PASS	LmjF.36.5300	transcript	c.3260dupG	0.19	Frame_Shift_Ins
LmjF.36	T	TC	PASS	LmjF.36.5290	transcript	c.-3943dupG	0.19	5'Flank
LmjF.36	T	TC	PASS	LmjF.36.5310	transcript	c.*4704dupG	0.19	3'Flank
LmjF.36	GGTGT	G	PASS	LmjF.36.0040	transcript	c.-4231_-4228delACAC	0.12	5'Flank
LmjF.36	GGTGT	G	PASS	LmjF.36.0050	transcript	c.-423_-420delACAC	0.12	5'Flank
LmjF.36	GGTGT	G	PASS	LmjF.36.0060	transcript	c.*1363_*1366delACAC	0.12	3'Flank
LmjF.36	GGTGT	G	PASS	LmjF.36.0065	transcript	c.*3900_*3903delACAC	0.12	3'Flank
LmjF.36	GGTGT	G	PASS	LmjF.36.0050-LmjF.36.0060	intergenic_region	n.19545_19548delGTGT	0.12	IGR
LmjF.36	AGTTG	A	PASS	LmjF.36.2410	transcript	c.1732_1735delTTGG	0.09	Frame_Shift_Del
LmjF.36	AGTTG	A	PASS	LmjF.36.2420	transcript	c.-4632_-4629delGTTG	0.09	5'Flank
LmjF.36	G	GCCAA	PASS	LmjF.36.2410	transcript	c.1736_1737insCAAC	0.09	Frame_Shift_Ins
LmjF.36	G	GCCAA	PASS	LmjF.36.2420	transcript	c.-4628_-4627insCCAA	0.09	5'Flank
LmjF.36	G	GTTCA	PASS	LmjF.36.2450	transcript	c.1212_1213insTTCA	0.07	Frame_Shift_Ins
LmjF.36	G	GTTCA	PASS	LmjF.36.2460	transcript	c.-2069_-2068insTTCA	0.07	5'Flank
LmjF.36	G	GTTCA	PASS	LmjF.36.2430	transcript	c.*4387_*4388insTTCA	0.07	3'Flank
LmjF.36	G	GTTCA	PASS	LmjF.36.2440	transcript	c.*2574_*2575insTTCA	0.07	3'Flank
LmjF.36	GTGAA	G	PASS	LmjF.36.2450	transcript	c.1217_1220delTGAA	0.06	Frame_Shift_Del
LmjF.36	GTGAA	G	PASS	LmjF.36.2460	transcript	c.-2064_-2061delTGAA	0.06	5'Flank
LmjF.36	GTGAA	G	PASS	LmjF.36.2430	transcript	c.*4392_*4395delTGAA	0.06	3'Flank
LmjF.36	GTGAA	G	PASS	LmjF.36.2440	transcript	c.*2579_*2582delTGAA	0.06	3'Flank
