# Supplementary material for: Genome deletions to overcome the directed loss of gene function in Leishmania
Source: Front Cell Infect Microbiol. 2022 Sep 23;12:988688. doi: 10.3389/fcimb.2022.988688 (PMC9539739; doi:10.3389/fcimb.2022.988688)
Supplement: Supplementary file 8 [file Table_3.xlsx]

## Sheet: S3 Table
Protein altering indels found in LCB2 -/-
CHROM	POS	REF	ALT	FILTER	Annotation	Putative_impact	Product Description	Gene_ID	HGVS.c	HGVS.p	MUTANT.AF
Lmj_LCB2_S8	134853	G	C	PASS	missense_variant	MODERATE	hypothetical protein, conserved	LmjF.28.0410	c.1927C>G	p.Pro643Ala	0.45
Lmj_LCB2_S8	395696	G	A	PASS	missense_variant	MODERATE	hypothetical protein, conserved	LmjF.30.1160	c.3593G>A	p.Ser1198Asn	0.42
Lmj_LCB2_S8	2051219	T	TC	PASS	frameshift_variant	HIGH	hypothetical protein, conserved	LmjF.36.5300	c.3260dupG	p.Leu1088fs	0.19
Lmj_LCB2_S8	1169825	G	A	PASS	stop_gained	HIGH	enoyl-CoA hydratase/Enoyl-CoA isomerase/3- hydroxyacyl-CoA dehydrogenase, putative	LmjF.33.2600	c.1733G>A	p.Trp578*	0.16
Lmj_LCB2_S8	567168	C	G	PASS	missense_variant	MODERATE	cholinephosphate cytidylyltransferase A, putative	LmjF.18.1330	c.745C>G	p.Leu249Val	0.14
Lmj_LCB2_S8	6457	CT	C	PASS	frameshift_variant	HIGH	ATP-binding cassette protein subfamily H, member 1, putative	LmjF.11.0040	c.257delT	p.Leu86fs	0.11
Lmj_LCB2_S8	6461	C	CA	PASS	frameshift_variant	HIGH	ATP-binding cassette protein subfamily H, member 1, putative	LmjF.11.0040	c.260dupA	p.Arg88fs	0.11
Lmj_LCB2_S8	390275	CT	AG	PASS	missense_variant	MODERATE	hypothetical protein, conserved	LmjF.18.0930	c.186_187delCTinsAG	p.Tyr63Asp	0.1
Lmj_LCB2_S8	472622	G	C	PASS	missense_variant	MODERATE	hypothetical protein, conserved	LmjF.26.1390	c.1750G>C	p.Val584Leu	0.09
LmjF.36	975878	AGTTG	A	PASS	frameshift_variant	HIGH	Cullin protein neddylation domain containing protein, putative	LmjF.36.2410	c.1732_1735delTTGG	p.Ala579fs	0.09
LmjF.36	975883	G	GCCAA	PASS	frameshift_variant	HIGH	Cullin protein neddylation domain containing protein, putative	LmjF.36.2410	c.1736_1737insCAAC	p.Ala580fs	0.09
Lmj_LCB2_S8	302877	A	G	PASS	missense_variant	MODERATE	hypothetical protein, conserved	LmjF.14.0790	c.12292T>C	p.Ser4098Pro	0.08
Lmj_LCB2_S8	26738	AG	CT	PASS	missense_variant	MODERATE	alpha glucosidase II subunit, putative	LmjF.18.0090	c.937_938delCTinsAG	p.Leu313Arg	0.08
Lmj_LCB2_S8	484680	G	GCCGCA	PASS	frameshift_variant	HIGH	FYVE zinc finger, putative	LmjF.26.1420	c.235_236insCCGCA	p.Gly79fs	0.08
Lmj_LCB2_S8	39407	T	TCAG	PASS	conservative_inframe_insertion	MODERATE	hypothetical protein, conserved	LmjF.08.0130	c.1005_1006insAGC	p.Ile335_Tyr336insSer	0.08
Lmj_LCB2_S8	24763	C	CTGT	PASS	conservative_inframe_insertion	MODERATE	Gryzun, putative trafficking through Golgi, putative	LmjF.10.0040	c.2436_2437insTGT	p.Tyr812_Ala813insCys	0.08
Lmj_LCB2_S8	24765	CACA	C	PASS	disruptive_inframe_deletion	MODERATE	Gryzun, putative trafficking through Golgi, putative	LmjF.10.0040	c.2439_2441delACA	p.Gln814del	0.08
Lmj_LCB2_S8	39399	AGCT	A	PASS	disruptive_inframe_deletion	MODERATE	hypothetical protein, conserved	LmjF.08.0130	c.998_1000delCTG	p.Ala333del	0.08
Lmj_LCB2_S8	668949	A	G	PASS	missense_variant	MODERATE	hypothetical protein, conserved	LmjF.20.1490	c.608T>C	p.Val203Ala	0.08
Lmj_LCB2_S8	603730	G	C	PASS	missense_variant	MODERATE	CBF/Mak21 family, putative	LmjF.27.1450	c.1792G>C	p.Asp598His	0.08
Lmj_LCB2_S8	931330	TCT	AGA	PASS	missense_variant	MODERATE	hypothetical protein, conserved	LmjF.34.2100	c.1182_1184delAGAinsTCT	p.GlnAsp394HisLeu	0.07
Lmj_LCB2_S8	302880	C	T	PASS	missense_variant	MODERATE	hypothetical protein, conserved	LmjF.14.0790	c.12289G>A	p.Ala4097Thr	0.07
Lmj_LCB2_S8	157593	C	CTT	PASS	frameshift_variant	HIGH	calpain-like cysteine peptidase, putative	LmjF.27.0490	c.13460_13461insTT	p.Gln4488fs	0.07
Lmj_LCB2_S8	663885	CAT	C	PASS	frameshift_variant	HIGH	hypothetical protein, conserved	LmjF.18.1460	c.288_289delAT	p.Ser97fs	0.07
Lmj_LCB2_S8	663889	G	GAT	PASS	frameshift_variant	HIGH	hypothetical protein, conserved	LmjF.18.1460	c.291_292insAT	p.Ala98fs	0.07
LmjF.36	997169	G	GTTCA	PASS	frameshift_variant	HIGH	hypothetical protein, conserved	LmjF.36.2450	c.1212_1213insTTCA	p.Arg405fs	0.07
Lmj_LCB2_S8	157595	CAA	C	PASS	frameshift_variant	HIGH	calpain-like cysteine peptidase, putative	LmjF.27.0490	c.13463_13464delAA	p.Gln4488fs	0.06
Lmj_LCB2_S8	92814	G	GCTCTTT	PASS	disruptive_inframe_insertion	MODERATE	nucleolar protein 56, putative	LmjF.10.0210	c.110_111insCTTTCT	p.Leu37_Gln38insPheLeu	0.06
LmjF.36	997173	GTGAA	G	PASS	frameshift_variant	HIGH	hypothetical protein, conserved	LmjF.36.2450	c.1217_1220delTGAA	p.Val406fs	0.06
Lmj_LCB2_S8	947669	TTC	GAA	PASS	missense_variant	MODERATE	Calcium/calmodulin-dependent protein kinase kinase, putative	LmjF.35.2320	c.45_47delTTCinsGAA	p.Ser16Lys	0.05
Lmj_LCB2_S8	361071	T	TGCCG	PASS	frameshift_variant	HIGH	RNA-binding protein, putative	LmjF.23.0730	c.858_859insCGGC	p.Met287fs	0.05
Lmj_LCB2_S8	361065	TCGGC	T	PASS	frameshift_variant	HIGH	RNA-binding protein, putative	LmjF.23.0730	c.861_864delGCCG	p.Met287fs	0.04
Lmj_LCB2_S8	382066	C	CTT	PASS	frameshift_variant	HIGH	importin alpha, putative	LmjF.30.1120	c.54_55insTT	p.Gly19fs	0.04
Lmj_LCB2_S8	382061	CAA	C	PASS	frameshift_variant	HIGH	importin alpha, putative	LmjF.30.1120	c.50_51delAA	p.Lys17fs	0.04
Lmj_LCB2_S8	655438	CT	AG	PASS	missense_variant	MODERATE	SET domain containing protein, putative	LmjF.24.1750	c.111_112delAGinsCT	p.GlnVal37HisLeu	0.04
