# Supplementary material for: Genome deletions to overcome the directed loss of gene function in Leishmania
Source: Front Cell Infect Microbiol. 2022 Sep 23;12:988688. doi: 10.3389/fcimb.2022.988688 (PMC9539739; doi:10.3389/fcimb.2022.988688)
Supplement: Supplementary file 9 [file Table_4.xlsx]

## Sheet: CNVperChr
Copy number variation (ploidy) per Chromosome found in LCB2 -/- (and FV1)
Cell line	Contig	Start	End	Num_Points_Copy_Ratio	Log2 copy ratio	Call
LCB2	LmjF.01	1	268988	269	-0.999081	deleted
LCB2	LmjF.02	3001	355712	301	-0.069895	neutral
LCB2	LmjF.03	1	384000	380	-0.036757	neutral
LCB2	LmjF.04	1	472852	462	-0.074885	neutral
LCB2	LmjF.05	1001	455000	443	0.173596	amplified
LCB2	LmjF.06	1	515000	510	-0.021932	neutral
LCB2	LmjF.07	1	593000	588	-0.060297	neutral
LCB2	LmjF.08	1	570000	444	-0.049691	neutral
LCB2	LmjF.09	1	573434	556	-0.034842	neutral
LCB2	LmjF.10	1	569000	544	-0.029583	neutral
LCB2	LmjF.11	1	497000	477	-0.584067	deleted
LCB2	LmjF.11	508001	518000	10	-29.8974	deleted
LCB2	LmjF.11	529001	582573	54	-0.56729	deleted
LCB2	LmjF.12	1	675000	587	-0.038551	neutral
LCB2	LmjF.13	1	565000	539	-0.04596	neutral
LCB2	LmjF.13	565001	574000	9	-3.76867	deleted
LCB2	LmjF.13	574001	654000	80	0.043572	neutral
LCB2	LmjF.14	1	622000	608	-0.012535	neutral
LCB2	LmjF.15	1	629000	575	-0.017111	neutral
LCB2	LmjF.16	1	714651	670	-0.053623	neutral
LCB2	LmjF.17	3001	684000	654	-0.004269	neutral
LCB2	LmjF.18	1	739748	704	0.02497	neutral
LCB2	LmjF.19	1	692000	652	-0.030277	neutral
LCB2	LmjF.20	1001	741000	718	0.002157	neutral
LCB2	LmjF.21	1	772972	762	-0.029735	neutral
LCB2	LmjF.22	2001	716602	670	0.058957	neutral
LCB2	LmjF.23	1	771000	752	-0.004619	neutral
LCB2	LmjF.24	1	840950	840	0.008486	neutral
LCB2	LmjF.25	1001	912000	892	0.004436	neutral
LCB2	LmjF.26	1	1091540	1038	-0.003569	neutral
LCB2	LmjF.27	1	1125000	1026	-0.027185	neutral
LCB2	LmjF.28	1	1160000	1147	-0.002289	neutral
LCB2	LmjF.29	1	1212663	1196	-0.00991	neutral
LCB2	LmjF.30	1001	1403000	1339	0.033025	neutral
LCB2	LmjF.31	1	1484000	1442	-0.029039	neutral
LCB2	LmjF.32	1	1604637	1530	0.030428	neutral
LCB2	LmjF.33	1	1583000	1425	0.02722	neutral
LCB2	LmjF.34	1	1866000	1664	0.014484	neutral
LCB2	LmjF.35	1001	85000	83	0.082617	neutral
LCB2	LmjF.35	85001	88000	3	-10.7921	deleted
LCB2	LmjF.35	88001	2090474	1927	0.029346	neutral
LCB2	LmjF.36	3001	2682000	2655	0.025885	neutral
FV1	LmjF.01	1	268988	269	0	neutral
FV1	LmjF.02	3001	355712	301	0	neutral
FV1	LmjF.03	1	384000	380	0	neutral
FV1	LmjF.04	1	472852	462	0	neutral
FV1	LmjF.05	1001	455000	443	0	neutral
FV1	LmjF.06	1	515000	510	0	neutral
FV1	LmjF.07	1	593000	588	0	neutral
FV1	LmjF.08	1	570000	444	0	neutral
FV1	LmjF.09	1	573434	556	0	neutral
FV1	LmjF.10	1	569000	544	0	neutral
FV1	LmjF.11	1	582573	541	0	neutral
FV1	LmjF.12	1	675000	587	0	neutral
FV1	LmjF.13	1	654000	628	0	neutral
FV1	LmjF.14	1	622000	608	0	neutral
FV1	LmjF.15	1	629000	575	0	neutral
FV1	LmjF.16	1	714651	670	0	neutral
FV1	LmjF.17	3001	684000	654	0	neutral
FV1	LmjF.18	1	739748	704	0	neutral
FV1	LmjF.19	1	692000	652	0	neutral
FV1	LmjF.20	1001	741000	718	0	neutral
FV1	LmjF.21	1	772972	762	0	neutral
FV1	LmjF.22	2001	716602	670	0	neutral
FV1	LmjF.23	1	771000	752	0	neutral
FV1	LmjF.24	1	840950	840	0	neutral
FV1	LmjF.25	1001	912000	892	0	neutral
FV1	LmjF.26	1	1091540	1038	0	neutral
FV1	LmjF.27	1	1125000	1026	0	neutral
FV1	LmjF.28	1	1160000	1147	0	neutral
FV1	LmjF.29	1	1212663	1196	0	neutral
FV1	LmjF.30	1001	1403000	1339	0	neutral
FV1	LmjF.31	1	1484000	1442	0	neutral
FV1	LmjF.32	1	1604637	1530	0	neutral
FV1	LmjF.33	1	1583000	1425	0	neutral
FV1	LmjF.34	1	1866000	1664	0	neutral
FV1	LmjF.35	1001	2090474	2013	0	neutral
FV1	LmjF.36	3001	2682000	2655	0	neutral
