# Supplementary material for: Genome deletions to overcome the directed loss of gene function in Leishmania
Source: Front Cell Infect Microbiol. 2022 Sep 23;12:988688. doi: 10.3389/fcimb.2022.988688 (PMC9539739; doi:10.3389/fcimb.2022.988688)
Supplement: Supplementary file 10 [file Table_5.xlsx]

## Sheet: 5 Chr summarised
Contig	Chr size (bp) *	Chr coordinates		log2 Copy Ratio to WT	Call	gain / loss size (bp)	Diff (bp)	Chr affected (%)		NUM POINTS COPY RATIO	Mean Log2 Copy Ratio	Genes affected
		start	end					loss	gain
LmjF.01	268988	1	268988	-0.99	deleted	268987	1	99.9996		269	-0.999081	multiple **
LmjF.05	465823	1001	455000	0.17	amplified	453999	11824		97.5	443	0.173596	multiple **
LmjF.11	579000	1	497000	-0.58	deleted	496999	1	85.8375		477	-0.584067	multiple **
		508001	518000	-29.89	deleted	9999	508001	1.72694		10	-29.8974	LmjF.11.1240 (5727 bp)
		529001	582573	-0.56	deleted	53572	529001	9.2525		54	-0.56729	multiple **
LmjF.13	654595	565001	574000	-3.76	deleted	8999	565001	1.37474		9	-3.76867	LmjF.13.1530 (3294 bp) & LmjF.13.1540 (1464 bp)
LmjF.35	2090474	85001	88000	-10.79	deleted	2999	85001	0.14346		3	-10.7921	LmjF.35.0320 (1617 bp)
* Chromosomes size were retrieved from TryTripDB (https://tritrypdb.org)

## Sheet: 5 Chr complete
CNV (full list) and gene amplifications & deletions found in LCB2 -/-
seqname	START	END	log2 copy ratio to WT	CALL	attributes
LmjF.01	1	268988	-0.999081	deleted	ID=LmjF.01.0010;description=Protein of unknown function (DUF2946), putative
LmjF.01	1	268988	-0.999081	deleted	ID=LmjF.01.0020;description=Endonuclease/Exonuclease/phosphatase family, putative
LmjF.01	1	268988	-0.999081	deleted	ID=LmjF.01.0030;Name=KIN13-1;description=Kinesin-13 1, putative
LmjF.01	1	268988	-0.999081	deleted	ID=LmjF.01.0040;description=hypothetical protein, unknown function
LmjF.01	1	268988	-0.999081	deleted	ID=LmjF.01.0050;description=carboxylase, putative
LmjF.01	1	268988	-0.999081	deleted	ID=LmjF.01.0060;description=hypothetical protein, conserved
LmjF.01	1	268988	-0.999081	deleted	ID=LmjF.01.0070;description=BSD domain containing protein, putative
LmjF.01	1	268988	-0.999081	deleted	ID=LmjF.01.0080;description=hypothetical protein, conserved
LmjF.01	1	268988	-0.999081	deleted	ID=LmjF.01.0090;description=UMP-CMP kinase, mitochondrial, putative
LmjF.01	1	268988	-0.999081	deleted	ID=LmjF.01.0100;description=Glycosyl transferase family 11, putative
LmjF.01	1	268988	-0.999081	deleted	ID=LmjF.01.0110;description=monothiol glutaredoxin, putative
LmjF.01	1	268988	-0.999081	deleted	ID=LmjF.01.0120;description=hypothetical protein, conserved
LmjF.01	1	268988	-0.999081	deleted	ID=LmjF.01.0130;description=hypothetical protein, conserved
LmjF.01	1	268988	-0.999081	deleted	ID=LmjF.01.0140;description=hypothetical protein, conserved
LmjF.01	1	268988	-0.999081	deleted	ID=LmjF.01.0150;description=hypothetical protein, conserved
LmjF.01	1	268988	-0.999081	deleted	ID=LmjF.01.0160;description=LSM domain containing protein, putative
LmjF.01	1	268988	-0.999081	deleted	ID=LmjF.01.0170;description=hypothetical protein, conserved
LmjF.01	1	268988	-0.999081	deleted	ID=LmjF.01.0180;description=CLC-type chloride channel, putative
LmjF.01	1	268988	-0.999081	deleted	ID=LmjF.01.0190;description=hypothetical protein, conserved
LmjF.01	1	268988	-0.999081	deleted	ID=LmjF.01.0200;description=Low molecular weight phosphotyrosine protein phosphatase, putative
LmjF.01	1	268988	-0.999081	deleted	ID=LmjF.01.0210;description=CUE domain/Domain of unknown function (DUF1771)/Smr domain containing protein, putative
LmjF.01	1	268988	-0.999081	deleted	ID=LmjF.01.0220;Name=CYP12;description=cyclophilin 12, putative
LmjF.01	1	268988	-0.999081	deleted	ID=LmjF.01.0230;description=hypothetical protein, conserved
LmjF.01	1	268988	-0.999081	deleted	ID=LmjF.01.0240;description=DNA excision/repair protein SNF2, putative
LmjF.01	1	268988	-0.999081	deleted	ID=LmjF.01.0250;description=Right handed beta helix region, putative
LmjF.01	1	268988	-0.999081	deleted	ID=LmjF.01.0260;description=Calmodulin-binding, putative
LmjF.01	1	268988	-0.999081	deleted	ID=LmjF.01.0270;description=thioredoxin, putative
LmjF.01	1	268988	-0.999081	deleted	ID=LmjF.01.0280;description=pseudouridylate synthase-like protein
LmjF.01	1	268988	-0.999081	deleted	ID=LmjF.01.0290;description=hypothetical protein, conserved
LmjF.01	1	268988	-0.999081	deleted	ID=LmjF.01.0300;description=4F5 protein family, putative
LmjF.01	1	268988	-0.999081	deleted	ID=LmjF.01.0310;description=acidocalcisomal exopolyphosphatase, putative
LmjF.01	1	268988	-0.999081	deleted	ID=LmjF.01.0315;description=hypothetical protein, conserved
LmjF.01	1	268988	-0.999081	deleted	ID=LmjF.01.0320;description=poly(A) export protein, putative
LmjF.01	1	268988	-0.999081	deleted	ID=LmjF.01.0330;description=hypothetical protein, conserved
LmjF.01	1	268988	-0.999081	deleted	ID=LmjF.01.0335;Name=MPC1;description=Mitochondrial pyruvate carrier 1
LmjF.01	1	268988	-0.999081	deleted	ID=LmjF.01.0340;description=hypothetical protein, conserved
LmjF.01	1	268988	-0.999081	deleted	ID=LmjF.01.0350;description=hypothetical protein, conserved
LmjF.01	1	268988	-0.999081	deleted	ID=LmjF.01.0360;description=hypothetical protein, conserved
LmjF.01	1	268988	-0.999081	deleted	ID=LmjF.01.0370;description=Protein of unknown function (DUF788), putative
LmjF.01	1	268988	-0.999081	deleted	ID=LmjF.01.0380;description=Dyggve-Melchior-Clausen syndrome protein, putative
LmjF.01	1	268988	-0.999081	deleted	ID=LmjF.01.0390;description=hypothetical protein, conserved
LmjF.01	1	268988	-0.999081	deleted	ID=LmjF.01.0400;description=hypothetical protein, conserved
LmjF.01	1	268988	-0.999081	deleted	ID=LmjF.01.0410;description=ribosomal protein S7, putative
LmjF.01	1	268988	-0.999081	deleted	ID=LmjF.01.0420;description=ribosomal protein S7, putative
LmjF.01	1	268988	-0.999081	deleted	ID=LmjF.01.0430;description=Ring finger domain/Zn-finger in ubiquitin-hydrolases and other protein, putative
LmjF.01	1	268988	-0.999081	deleted	ID=LmjF.01.0440;description=Protein of unknown function (DUF791), putative
LmjF.01	1	268988	-0.999081	deleted	ID=LmjF.01.0450;Name=PNC1;description=nicotinamidase, putative
LmjF.01	1	268988	-0.999081	deleted	ID=LmjF.01.0460;description=conserved protein
LmjF.01	1	268988	-0.999081	deleted	ID=LmjF.01.0470;description=fatty acyl CoA syntetase 1, putative
LmjF.01	1	268988	-0.999081	deleted	ID=LmjF.01.0480;description=beta eliminating lyase,putative
LmjF.01	1	268988	-0.999081	deleted	ID=LmjF.01.0490;description=long-chain-fatty-acid-CoA ligase, putative
LmjF.01	1	268988	-0.999081	deleted	ID=LmjF.01.0500;description=fatty acyl CoA synthetase 2, putative
LmjF.01	1	268988	-0.999081	deleted	ID=LmjF.01.0510;description=fatty acyl CoA synthetase 2, putative
LmjF.01	1	268988	-0.999081	deleted	ID=LmjF.01.0520;description=long-chain-fatty-acid-CoA ligase, putative
LmjF.01	1	268988	-0.999081	deleted	ID=LmjF.01.0530;description=long-chain-fatty-acid-CoA ligase, putative
LmjF.01	1	268988	-0.999081	deleted	ID=LmjF.01.0540;description=hypothetical protein, conserved
LmjF.01	1	268988	-0.999081	deleted	ID=LmjF.01.0550;description=hypothetical protein, conserved
LmjF.01	1	268988	-0.999081	deleted	ID=LmjF.01.0560;description=pre-mRNA processing factor 3 (PRP3)/Protein of unknown function (DUF1115), putative
LmjF.01	1	268988	-0.999081	deleted	ID=LmjF.01.0570;description=tricarboxylate carrier, putative
LmjF.01	1	268988	-0.999081	deleted	ID=LmjF.01.0580;description=hypothetical protein, conserved
LmjF.01	1	268988	-0.999081	deleted	ID=LmjF.01.0590;Name=KREL1;description=mitochondrial RNA editing ligase 1
LmjF.01	1	268988	-0.999081	deleted	ID=LmjF.01.0600;description=Rab-GTPase-TBC domain containing protein, putative
LmjF.01	1	268988	-0.999081	deleted	ID=LmjF.01.0610;description=DNA-damage inducible protein DDI1-like protein
LmjF.01	1	268988	-0.999081	deleted	ID=LmjF.01.0620;description=hypothetical protein, conserved
LmjF.01	1	268988	-0.999081	deleted	ID=LmjF.01.0630;description=hypothetical protein, unknown function
LmjF.01	1	268988	-0.999081	deleted	ID=LmjF.01.0640;Name=HSP70.a;description=HSP70-like protein
LmjF.01	1	268988	-0.999081	deleted	ID=LmjF.01.0650;Name=MPPB;description=mitochondrial-processing peptidase subunit beta, putative
LmjF.01	1	268988	-0.999081	deleted	ID=LmjF.01.0660;description=hypothetical protein, conserved
LmjF.01	1	268988	-0.999081	deleted	ID=LmjF.01.0670;description=hypothetical protein, conserved
LmjF.01	1	268988	-0.999081	deleted	ID=LmjF.01.0680;description=hypothetical protein, unknown function
LmjF.01	1	268988	-0.999081	deleted	ID=LmjF.01.0690;description=PLAC8 family, putative
LmjF.01	1	268988	-0.999081	deleted	ID=LmjF.01.0700;description=hypothetical protein, unknown function
LmjF.01	1	268988	-0.999081	deleted	ID=LmjF.01.0710;description=ubiquitin activating enzyme, putative
LmjF.01	1	268988	-0.999081	deleted	ID=LmjF.01.0720;description=hypothetical protein, conserved
LmjF.01	1	268988	-0.999081	deleted	ID=LmjF.01.0730;Name=mks6;description=Meckel syndrome type 6 protein, putative
LmjF.01	1	268988	-0.999081	deleted	ID=LmjF.01.0740;description=hypothetical protein, conserved
LmjF.01	1	268988	-0.999081	deleted	ID=LmjF.01.0750;description=CMGC family protein kinase, putative
LmjF.01	1	268988	-0.999081	deleted	ID=LmjF.01.0760;description=hypothetical protein, conserved
LmjF.01	1	268988	-0.999081	deleted	ID=LmjF.01.0770;Name=EIF4A1;description=Eukaryotic initiation factor 4A-1
LmjF.01	1	268988	-0.999081	deleted	ID=LmjF.01.0780;Name=EIF4A1;description=Eukaryotic initiation factor 4A-1
LmjF.01	1	268988	-0.999081	deleted	ID=LmjF.01.0790;description=hypothetical protein, conserved
LmjF.01	1	268988	-0.999081	deleted	ID=LmjF.01.0800;description=hypothetical protein, conserved
LmjF.01	1	268988	-0.999081	deleted	ID=LmjF.01.0810;description=calcium/potassium channel (CAKC), putative
LmjF.01	1	268988	-0.999081	deleted	ID=LmjF.01.0820;description=potassium channel subunit-like protein
LmjF.01	1	268988	-0.999081	deleted	ID=LmjF.01.0830;description=metallo-peptidase, Clan MA(E), Family M3
LmjF.05	1001	455000	0.173596	amplified	ID=LmjF.05.0010;description=hypothetical protein, conserved
LmjF.05	1001	455000	0.173596	amplified	ID=LmjF.05.0020;description=hypothetical protein, conserved
LmjF.05	1001	455000	0.173596	amplified	ID=LmjF.05.0030;description=ras-like small GTPases, putative
LmjF.05	1001	455000	0.173596	amplified	ID=LmjF.05.0040;description=paraflagellar rod component par4, putative
LmjF.05	1001	455000	0.173596	amplified	ID=LmjF.05.0050;description=hypothetical protein, conserved
LmjF.05	1001	455000	0.173596	amplified	ID=LmjF.05.0060;description=major vault protein, putative
LmjF.05	1001	455000	0.173596	amplified	ID=LmjF.05.0070;description=dynein light chain, putative
LmjF.05	1001	455000	0.173596	amplified	ID=LmjF.05.0080;description=Rrp15p, putative
LmjF.05	1001	455000	0.173596	amplified	ID=LmjF.05.0090;Name=Nudix2;description=Nudix hydrolase 2, putative
LmjF.05	1001	455000	0.173596	amplified	ID=LmjF.05.0100;description=kinetoplastid-specific phospho-protein phosphatase, putative
LmjF.05	1001	455000	0.173596	amplified	ID=LmjF.05.0110;description=hypothetical protein, conserved
LmjF.05	1001	455000	0.173596	amplified	ID=LmjF.05.0120;description=hypothetical protein, conserved
LmjF.05	1001	455000	0.173596	amplified	ID=LmjF.05.0130;description=calcium/calmodulin-dependent protein kinase, putative
LmjF.05	1001	455000	0.173596	amplified	ID=LmjF.05.0140;description=nucleolar RNA helicase II, putative
LmjF.05	1001	455000	0.173596	amplified	ID=LmjF.05.0150;description=hypothetical protein, conserved
LmjF.05	1001	455000	0.173596	amplified	ID=LmjF.05.0160;description=hypothetical protein, unknown function
LmjF.05	1001	455000	0.173596	amplified	ID=LmjF.05.0170;description=basal body component, putative
LmjF.05	1001	455000	0.173596	amplified	ID=LmjF.05.0180;description=dihydrolipoamide branched chain transacylase, putative
LmjF.05	1001	455000	0.173596	amplified	ID=LmjF.05.0190;description=Fip1 motif/Zinc finger C-x8-C-x5-C-x3-H type (and similar), putative
LmjF.05	1001	455000	0.173596	amplified	ID=LmjF.05.0200;description=50S ribosome-binding GTPase, putative
LmjF.05	1001	455000	0.173596	amplified	ID=LmjF.05.0210;description=hypothetical protein, conserved
LmjF.05	1001	455000	0.173596	amplified	ID=LmjF.05.0220;description=dual specificity phosphatase-like protein
LmjF.05	1001	455000	0.173596	amplified	ID=LmjF.05.0230;description=hydrogenase, putative
LmjF.05	1001	455000	0.173596	amplified	ID=LmjF.05.0240;description=viscerotropic leishmaniasis antigen, putative
LmjF.05	1001	455000	0.173596	amplified	ID=LmjF.05.0250;description=hypothetical protein, conserved
LmjF.05	1001	455000	0.173596	amplified	ID=LmjF.05.0260;description=hypothetical protein, conserved
LmjF.05	1001	455000	0.173596	amplified	ID=LmjF.05.0270;description=hypothetical protein, conserved
LmjF.05	1001	455000	0.173596	amplified	ID=LmjF.05.0280;description=protein tyrosine phosphatase, putative
LmjF.05	1001	455000	0.173596	amplified	ID=LmjF.05.0285;description=ARP2/3 complex 16kDa subunit, putative
LmjF.05	1001	455000	0.173596	amplified	ID=LmjF.05.0290;description=phosphate carrier protein, mitochondrial precursor-like protein
LmjF.05	1001	455000	0.173596	amplified	ID=LmjF.05.0300;description=hypothetical protein, conserved
LmjF.05	1001	455000	0.173596	amplified	ID=LmjF.05.0310;description=monothiol glutaredoxin, putative
LmjF.05	1001	455000	0.173596	amplified	ID=LmjF.05.0320;description=hypothetical protein, unknown function
LmjF.05	1001	455000	0.173596	amplified	ID=LmjF.05.0330;description=DNA replication licensing factor MCM8, putative
LmjF.05	1001	455000	0.173596	amplified	ID=LmjF.05.0340;description=hypothetical protein, conserved
LmjF.05	1001	455000	0.173596	amplified	ID=LmjF.05.0350;Name=TRYR;description=trypanothione reductase
LmjF.05	1001	455000	0.173596	amplified	ID=LmjF.05.0360;description=ATP-dependent RNA helicase, putative
LmjF.05	1001	455000	0.173596	amplified	ID=LmjF.05.0370;description=hypothetical protein, conserved
LmjF.05	1001	455000	0.173596	amplified	ID=LmjF.05.0380;description=microtubule-associated protein, putative
LmjF.05	1001	455000	0.173596	amplified	ID=LmjF.05.0390;description=STE/STE11 serine/threonine-protein kinase, putative
LmjF.05	1001	455000	0.173596	amplified	ID=LmjF.05.0400;description=structural maintenance of chromosome (SMC), putative
LmjF.05	1001	455000	0.173596	amplified	ID=LmjF.05.0410;description=TPR repeat, putative
LmjF.05	1001	455000	0.173596	amplified	ID=LmjF.05.0420;description=dynein-light chain-protein, putative
LmjF.05	1001	455000	0.173596	amplified	ID=LmjF.05.0430;description=hypothetical protein, conserved
LmjF.05	1001	455000	0.173596	amplified	ID=LmjF.05.0440;description=hypothetical protein, conserved
LmjF.05	1001	455000	0.173596	amplified	ID=LmjF.05.0450;description=hypothetical protein, conserved
LmjF.05	1001	455000	0.173596	amplified	ID=LmjF.05.0460;description=GTPase, putative
LmjF.05	1001	455000	0.173596	amplified	ID=LmjF.05.0470;description=hypothetical protein, unknown function
LmjF.05	1001	455000	0.173596	amplified	ID=LmjF.05.0480;description=monocarboxylate transporter-like protein
LmjF.05	1001	455000	0.173596	amplified	ID=LmjF.05.0490;description=hypothetical protein, conserved
LmjF.05	1001	455000	0.173596	amplified	ID=LmjF.05.0500;Name=ATPF1A;description=ATP synthase F1, alpha subunit, putative
LmjF.05	1001	455000	0.173596	amplified	ID=LmjF.05.0510;Name=ATPF1A;description=ATP synthase F1, alpha subunit, putative
LmjF.05	1001	455000	0.173596	amplified	ID=LmjF.05.0520;description=nuclear receptor binding factor-like protein
LmjF.05	1001	455000	0.173596	amplified	ID=LmjF.05.0530;description=kinetoplast-associated protein-like protein
LmjF.05	1001	455000	0.173596	amplified	ID=LmjF.05.0540;Name=LSM3;description=u6 snrna-associated sm-like protein lsm3
LmjF.05	1001	455000	0.173596	amplified	ID=LmjF.05.0550;Name=CRK2;description=cdc2-related kinase 2, putative
LmjF.05	1001	455000	0.173596	amplified	ID=LmjF.05.0560;description=hypothetical protein, conserved
LmjF.05	1001	455000	0.173596	amplified	ID=LmjF.05.0570;description=hypothetical protein, conserved
LmjF.05	1001	455000	0.173596	amplified	ID=LmjF.05.0580;description=hypothetical protein, conserved
LmjF.05	1001	455000	0.173596	amplified	ID=LmjF.05.0590;description=ATP-dependent RNA helicase, putative
LmjF.05	1001	455000	0.173596	amplified	ID=LmjF.05.0600;description=COG4 transport protein, putative
LmjF.05	1001	455000	0.173596	amplified	ID=LmjF.05.0610;description=Surp module, putative
LmjF.05	1001	455000	0.173596	amplified	ID=LmjF.05.0620;description=hypothetical protein, conserved
LmjF.05	1001	455000	0.173596	amplified	ID=LmjF.05.0630;description=kinesin, putative
LmjF.05	1001	455000	0.173596	amplified	ID=LmjF.05.0640;description=Ankyrin repeats (many copies)/Ankyrin repeats (3 copies), putative
LmjF.05	1001	455000	0.173596	amplified	ID=LmjF.05.0650;description=hypothetical protein, conserved
LmjF.05	1001	455000	0.173596	amplified	ID=LmjF.05.0660;description=nitroreductase-like protein
LmjF.05	1001	455000	0.173596	amplified	ID=LmjF.05.0670;description=hypothetical protein, conserved
LmjF.05	1001	455000	0.173596	amplified	ID=LmjF.05.0680;description=sre-2/carboxylate carrier-like protein
LmjF.05	1001	455000	0.173596	amplified	ID=LmjF.05.0690;description=hypothetical protein, conserved
LmjF.05	1001	455000	0.173596	amplified	ID=LmjF.05.0700;description=hypothetical protein, conserved
LmjF.05	1001	455000	0.173596	amplified	ID=LmjF.05.0710;description=CYC2-like cyclin, putative
LmjF.05	1001	455000	0.173596	amplified	ID=LmjF.05.0720;description=kinetoplastid-specific dual specificity phosphatase, putative
LmjF.05	1001	455000	0.173596	amplified	ID=LmjF.05.0730;description=hypothetical protein, conserved
LmjF.05	1001	455000	0.173596	amplified	ID=LmjF.05.0740;description=Vta1 like, putative
LmjF.05	1001	455000	0.173596	amplified	ID=LmjF.05.0750;description=Flavodoxin/Radical SAM superfamily/Wyosine base formation, putative
LmjF.05	1001	455000	0.173596	amplified	ID=LmjF.05.0760;description=kinesin-like protein
LmjF.05	1001	455000	0.173596	amplified	ID=LmjF.05.0770;description=hypothetical protein, unknown function
LmjF.05	1001	455000	0.173596	amplified	ID=LmjF.05.0780;description=hypothetical protein, conserved
LmjF.05	1001	455000	0.173596	amplified	ID=LmjF.05.0790;description=Mitochondrial glycoprotein, putative
LmjF.05	1001	455000	0.173596	amplified	ID=LmjF.05.0800;description=MYND zinc finger (ZnF) domain-like protein
LmjF.05	1001	455000	0.173596	amplified	ID=LmjF.05.0810;description=Got1/Sft2-like family, putative
LmjF.05	1001	455000	0.173596	amplified	ID=LmjF.05.0820;description=hypothetical protein, conserved
LmjF.05	1001	455000	0.173596	amplified	ID=LmjF.05.0830;description=methylthioadenosine phosphorylase, putative
LmjF.05	1001	455000	0.173596	amplified	ID=LmjF.05.0840;description=hypothetical protein, unknown function
LmjF.05	1001	455000	0.173596	amplified	ID=LmjF.05.0850;description=zinc-finger of a C2HC-type, putative
LmjF.05	1001	455000	0.173596	amplified	ID=LmjF.05.0860;description=hypothetical protein, conserved
LmjF.05	1001	455000	0.173596	amplified	ID=LmjF.05.0870;description=hypothetical protein, conserved
LmjF.05	1001	455000	0.173596	amplified	ID=LmjF.05.0880;description=hypothetical protein, conserved
LmjF.05	1001	455000	0.173596	amplified	ID=LmjF.05.0890;description=CPSF A subunit region, putative
LmjF.05	1001	455000	0.173596	amplified	ID=LmjF.05.0900;description=surface antigen-like protein
LmjF.05	1001	455000	0.173596	amplified	ID=LmjF.05.0910;description=hypothetical protein, conserved
LmjF.05	1001	455000	0.173596	amplified	ID=LmjF.05.0920;description=paraflagellar rod protein, putative
LmjF.05	1001	455000	0.173596	amplified	ID=LmjF.05.0930;description=ubiquitin-conjugating enzyme E2, putative
LmjF.05	1001	455000	0.173596	amplified	ID=LmjF.05.0940;description=hypothetical protein, conserved
LmjF.05	1001	455000	0.173596	amplified	ID=LmjF.05.0950;description=glutaminyl cyclase, putative
LmjF.05	1001	455000	0.173596	amplified	ID=LmjF.05.0960;description=metallo-peptidase, Clan M-, Family M49
LmjF.05	1001	455000	0.173596	amplified	ID=LmjF.05.SRP.RNA.01;description=signal recognition particle RNA, SRP RNA 7SL
LmjF.05	1001	455000	0.173596	amplified	ID=LmjF.05.TRNAARG.01;description=tRNA-Arg
LmjF.05	1001	455000	0.173596	amplified	ID=LmjF.05.5SrRNA.01;description=5S(M5) ribosomal RNA
LmjF.05	1001	455000	0.173596	amplified	ID=LmjF.05.0970;Name=MST;description=3-mercaptopyruvate sulfurtransferase
LmjF.05	1001	455000	0.173596	amplified	ID=LmjF.05.0980;description=NADH-ubiquinone oxidoreductase, mitochondrial, putative
LmjF.05	1001	455000	0.173596	amplified	ID=LmjF.05.0990;description=hypothetical protein, conserved
LmjF.05	1001	455000	0.173596	amplified	ID=LmjF.05.1000;description=hypothetical protein, conserved
LmjF.05	1001	455000	0.173596	amplified	ID=LmjF.05.1010;description=methyltransferase-like protein
LmjF.05	1001	455000	0.173596	amplified	ID=LmjF.05.1020;description=hypothetical protein, conserved
LmjF.05	1001	455000	0.173596	amplified	ID=LmjF.05.1030;description=hypothetical protein, conserved
LmjF.05	1001	455000	0.173596	amplified	ID=LmjF.05.1040;description=stomatin-like protein
LmjF.05	1001	455000	0.173596	amplified	ID=LmjF.05.1050;description=hypothetical protein, unknown function
LmjF.05	1001	455000	0.173596	amplified	ID=LmjF.05.1060;description=ATPase, putative
LmjF.05	1001	455000	0.173596	amplified	ID=LmjF.05.1070;description=Legume-like lectin family, putative
LmjF.05	1001	455000	0.173596	amplified	ID=LmjF.05.1080;description=Phosphatidylinositol 4-phosphate 5-kinase, putative
LmjF.05	1001	455000	0.173596	amplified	ID=LmjF.05.1090;description=double-strand-break repair protein rad21 homolog, putative
LmjF.05	1001	455000	0.173596	amplified	ID=LmjF.05.1100;description=methyltransferase domain containing protein, putative
LmjF.05	1001	455000	0.173596	amplified	ID=LmjF.05.1110;description=hypothetical protein, conserved
LmjF.05	1001	455000	0.173596	amplified	ID=LmjF.05.1120;description=hypothetical protein, unknown function
LmjF.05	1001	455000	0.173596	amplified	ID=LmjF.05.1130;description=hypothetical protein, conserved
LmjF.05	1001	455000	0.173596	amplified	ID=LmjF.05.1140;Name=VAd;description=V-type proton ATPase subunit D, putative
LmjF.05	1001	455000	0.173596	amplified	ID=LmjF.05.1160;description=hypothetical protein, unknown function
LmjF.05	1001	455000	0.173596	amplified	ID=LmjF.05.1170;description=fatty acid elongase, putative
LmjF.05	1001	455000	0.173596	amplified	ID=LmjF.05.1180;description=hypothetical protein, conserved
LmjF.05	1001	455000	0.173596	amplified	ID=LmjF.05.1190;Name=BOH2;description=Bait on Hook 2, putative
LmjF.05	1001	455000	0.173596	amplified	ID=LmjF.05.1200;description=prefoldin subunit, putative
LmjF.05	1001	455000	0.173596	amplified	ID=LmjF.05.1210;description=protein phosphatase type 1 regulator-like protein
LmjF.05	1001	455000	0.173596	amplified	ID=LmjF.05.1215;description=surface antigen-like protein
LmjF.05	1001	455000	0.173596	amplified	ID=LmjF.05.snoRNA0089;description=C/D snoRNA
LmjF.05	1001	455000	0.173596	amplified	ID=LmjF.05.snoRNA0084;description=C/D snoRNA
LmjF.05	1001	455000	0.173596	amplified	ID=LmjF.05.snoRNA0079;description=C/D snoRNA
LmjF.05	1001	455000	0.173596	amplified	ID=LmjF.05.snoRNA0071;description=H/ACA-like snoRNA
LmjF.05	1001	455000	0.173596	amplified	ID=LmjF.05.snoRNA0067;description=H/ACA-like snoRNA
LmjF.05	1001	455000	0.173596	amplified	ID=LmjF.05.snoRNA0063;description=C/D snoRNA
LmjF.05	1001	455000	0.173596	amplified	ID=LmjF.05.snoRNA0075;description=H/ACA-like snoRNA
LmjF.05	1001	455000	0.173596	amplified	ID=LmjF.05.snoRNA0090;description=H/ACA-like snoRNA
LmjF.05	1001	455000	0.173596	amplified	ID=LmjF.05.snoRNA0085;description=C/D snoRNA
LmjF.05	1001	455000	0.173596	amplified	ID=LmjF.05.snoRNA0080;description=C/D snoRNA
LmjF.05	1001	455000	0.173596	amplified	ID=LmjF.05.snoRNA0072;description=H/ACA-like snoRNA
LmjF.05	1001	455000	0.173596	amplified	ID=LmjF.05.snoRNA0068;description=H/ACA-like snoRNA
LmjF.05	1001	455000	0.173596	amplified	ID=LmjF.05.snoRNA0064;description=C/D snoRNA
LmjF.05	1001	455000	0.173596	amplified	ID=LmjF.05.snoRNA0076;description=H/ACA-like snoRNA
LmjF.05	1001	455000	0.173596	amplified	ID=LmjF.05.snoRNA0091;description=H/ACA-like snoRNA
LmjF.05	1001	455000	0.173596	amplified	ID=LmjF.05.snoRNA0086;description=C/D snoRNA
LmjF.05	1001	455000	0.173596	amplified	ID=LmjF.05.snoRNA0081;description=C/D snoRNA
LmjF.05	1001	455000	0.173596	amplified	ID=LmjF.05.snoRNA0073;description=H/ACA-like snoRNA
LmjF.05	1001	455000	0.173596	amplified	ID=LmjF.05.snoRNA0069;description=H/ACA-like snoRNA
LmjF.05	1001	455000	0.173596	amplified	ID=LmjF.05.snoRNA0065;description=C/D snoRNA
LmjF.05	1001	455000	0.173596	amplified	ID=LmjF.05.snoRNA0077;description=H/ACA-like snoRNA
LmjF.05	1001	455000	0.173596	amplified	ID=LmjF.05.snoRNA0092;description=H/ACA-like snoRNA
LmjF.05	1001	455000	0.173596	amplified	ID=LmjF.05.snoRNA0087;description=C/D snoRNA
LmjF.05	1001	455000	0.173596	amplified	ID=LmjF.05.snoRNA0082;description=C/D snoRNA
LmjF.05	1001	455000	0.173596	amplified	ID=LmjF.05.snoRNA0074;description=H/ACA-like snoRNA
LmjF.05	1001	455000	0.173596	amplified	ID=LmjF.05.snoRNA0070;description=H/ACA-like snoRNA
LmjF.05	1001	455000	0.173596	amplified	ID=LmjF.05.snoRNA0066;description=C/D snoRNA
LmjF.05	1001	455000	0.173596	amplified	ID=LmjF.05.snoRNA0078;description=H/ACA-like snoRNA
LmjF.05	1001	455000	0.173596	amplified	ID=LmjF.05.snoRNA0093;description=H/ACA-like snoRNA
LmjF.05	1001	455000	0.173596	amplified	ID=LmjF.05.snoRNA0088;description=C/D snoRNA
LmjF.05	1001	455000	0.173596	amplified	ID=LmjF.05.snoRNA0083;description=C/D snoRNA
LmjF.05	1001	455000	0.173596	amplified	ID=LmjF.05.1220;description=adenylate cyclase regulatory protein-like protein
LmjF.11	1	497000	-0.584067	deleted	ID=LmjF.11.0010;description=hypothetical protein, conserved
LmjF.11	1	497000	-0.584067	deleted	ID=LmjF.11.0020;description=Endoplasmic Reticulum-Golgi Intermediate Compartment (ERGIC)/Endoplasmic reticulum vesicle transporter, putative
LmjF.11	1	497000	-0.584067	deleted	ID=LmjF.11.0030;description=Bacterial transferase hexapeptide (six repeats), putative
LmjF.11	1	497000	-0.584067	deleted	ID=LmjF.11.0040;Name=ABCH1;description=ATP-binding cassette protein subfamily H, member 1, putative
LmjF.11	1	497000	-0.584067	deleted	ID=LmjF.11.0050;description=SNF2/RAD54 related DNA helicase, putative
LmjF.11	1	497000	-0.584067	deleted	ID=LmjF.11.0060;description=eukaryotic translation initiation factor 2-alpha kinase, putative
LmjF.11	1	497000	-0.584067	deleted	ID=LmjF.11.0070;description=GRIP domain containing protein, putative
LmjF.11	1	497000	-0.584067	deleted	ID=LmjF.11.0080;description=hypothetical protein, conserved
LmjF.11	1	497000	-0.584067	deleted	ID=LmjF.11.0090;description=MORN repeat, putative
LmjF.11	1	497000	-0.584067	deleted	ID=LmjF.11.0100;Name=SerRS;description=seryl-tRNA synthetase
LmjF.11	1	497000	-0.584067	deleted	ID=LmjF.11.0110;Name=CRK8;description=cdc2-related kinase 8, putative
LmjF.11	1	497000	-0.584067	deleted	ID=LmjF.11.0120;description=hypothetical protein, conserved
LmjF.11	1	497000	-0.584067	deleted	ID=LmjF.11.0130;description=NGG1 interacting factor 3-like protein
LmjF.11	1	497000	-0.584067	deleted	ID=LmjF.11.0140;description=cell cycle sequence binding phosphoprotein (RBP45), putative
LmjF.11	1	497000	-0.584067	deleted	ID=LmjF.11.0150;description=hypothetical protein, conserved
LmjF.11	1	497000	-0.584067	deleted	ID=LmjF.11.0160;description=hypothetical protein, conserved
LmjF.11	1	497000	-0.584067	deleted	ID=LmjF.11.0170;description=myotubularin-associated protein, putative
LmjF.11	1	497000	-0.584067	deleted	ID=LmjF.11.0180;description=cytoplasmic translation machinery associated protein, putative
LmjF.11	1	497000	-0.584067	deleted	ID=LmjF.11.0190;description=DEAD-boc ATP-dependent (RNA) helicase, putative
LmjF.11	1	497000	-0.584067	deleted	ID=LmjF.11.0200;description=hypothetical protein, conserved
LmjF.11	1	497000	-0.584067	deleted	ID=LmjF.11.0210;Name=VSP1;description=acidocalcisomal pyrophosphatase
LmjF.11	1	497000	-0.584067	deleted	ID=LmjF.11.0220;description=pterin-4-alpha-carbinolamine dehydratase, putative
LmjF.11	1	497000	-0.584067	deleted	ID=LmjF.11.0230;Name=RAD51-4;description=Rad51, putative
LmjF.11	1	497000	-0.584067	deleted	ID=LmjF.11.0240;description=proteasome alpha 7 subunit, putative
LmjF.11	1	497000	-0.584067	deleted	ID=LmjF.11.0250;description=Calcium/calmodulin-dependent protein kinase kinase, putative
LmjF.11	1	497000	-0.584067	deleted	ID=LmjF.11.0260;description=hypothetical protein, conserved
LmjF.11	1	497000	-0.584067	deleted	ID=LmjF.11.0270;description=NADH-cytochrome b5 reductase-like protein
LmjF.11	1	497000	-0.584067	deleted	ID=LmjF.11.0280;description=hypothetical protein, unknown function
LmjF.11	1	497000	-0.584067	deleted	ID=LmjF.11.0290;description=hypothetical protein, unknown function
LmjF.11	1	497000	-0.584067	deleted	ID=LmjF.11.0300;description=Sec20, putative
LmjF.11	1	497000	-0.584067	deleted	ID=LmjF.11.0310;description=hypothetical protein, conserved
LmjF.11	1	497000	-0.584067	deleted	ID=LmjF.11.0320;Name=PIF2;description=DNA repair and recombination helicase protein PIF2, putative
LmjF.11	1	497000	-0.584067	deleted	ID=LmjF.11.0330;description=PIF1 helicase-like protein, putative
LmjF.11	1	497000	-0.584067	deleted	ID=LmjF.11.0340;description=hypothetical protein, unknown function
LmjF.11	1	497000	-0.584067	deleted	ID=LmjF.11.0350;Name=14-3-3-II;description=14-3-3 protein 2, putative
LmjF.11	1	497000	-0.584067	deleted	ID=LmjF.11.0360;description=Optic atrophy 3 protein (OPA3), putative
LmjF.11	1	497000	-0.584067	deleted	ID=LmjF.11.0370;description=hypothetical protein, conserved
LmjF.11	1	497000	-0.584067	deleted	ID=LmjF.11.0380;description=Domain of unknown function(DUF2779), putative
LmjF.11	1	497000	-0.584067	deleted	ID=LmjF.11.0390;description=hypothetical protein, conserved
LmjF.11	1	497000	-0.584067	deleted	ID=LmjF.11.0400;description=tubulin-tyrsoine ligase-like protein
LmjF.11	1	497000	-0.584067	deleted	ID=LmjF.11.0410;Name=NOP89;description=Nucleolar protein 89, putative
LmjF.11	1	497000	-0.584067	deleted	ID=LmjF.11.0420;description=regulator of chromatin condensation, putative
LmjF.11	1	497000	-0.584067	deleted	ID=LmjF.11.0430;description=hypothetical protein, conserved
LmjF.11	1	497000	-0.584067	deleted	ID=LmjF.11.0440;description=hypothetical protein, conserved
LmjF.11	1	497000	-0.584067	deleted	ID=LmjF.11.0450;description=DNA ligase, putative
LmjF.11	1	497000	-0.584067	deleted	ID=LmjF.11.0460;description=hypothetical protein, unknown function
LmjF.11	1	497000	-0.584067	deleted	ID=LmjF.11.0470;Name=PUF10;description=pumillio protein 10, putative
LmjF.11	1	497000	-0.584067	deleted	ID=LmjF.11.0475;description=hypothetical protein
LmjF.11	1	497000	-0.584067	deleted	ID=LmjF.11.5SRRNA.01;description=5S(M5) ribosomal RNA
LmjF.11	1	497000	-0.584067	deleted	ID=LmjF.11.TRNALEU.01;description=tRNA-Leu
LmjF.11	1	497000	-0.584067	deleted	ID=LmjF.11.TRNAALA.01;description=tRNA-Ala
LmjF.11	1	497000	-0.584067	deleted	ID=LmjF.11.TRNAGLY.01;description=tRNA-Gly
LmjF.11	1	497000	-0.584067	deleted	ID=LmjF.11.TRNAALA.02;description=tRNA-Ala
LmjF.11	1	497000	-0.584067	deleted	ID=LmjF.11.TRNALEU.02;description=tRNA-Leu
LmjF.11	1	497000	-0.584067	deleted	ID=LmjF.11.5SRRNA.02;description=5S(M5) ribosomal RNA
LmjF.11	1	497000	-0.584067	deleted	ID=LmjF.11.0480;description=mRNA cap guanine-N7 methyltransferase, putative
LmjF.11	1	497000	-0.584067	deleted	ID=LmjF.11.0490;description=tetratricopeptide repeat (TPR) protein
LmjF.11	1	497000	-0.584067	deleted	ID=LmjF.11.0500;description=hypothetical protein, conserved
LmjF.11	1	497000	-0.584067	deleted	ID=LmjF.11.0510;description=protein kinase, putative
LmjF.11	1	497000	-0.584067	deleted	ID=LmjF.11.0520;Name=AAT15;description=amino acid permease/transporter, putative
LmjF.11	1	497000	-0.584067	deleted	ID=LmjF.11.0530;description=hypothetical protein, conserved
LmjF.11	1	497000	-0.584067	deleted	ID=LmjF.11.0540;description=Protein of unknown function (DUF563), putative
LmjF.11	1	497000	-0.584067	deleted	ID=LmjF.11.0550;Name=NT4;description=nucleobase transporter
LmjF.11	1	497000	-0.584067	deleted	ID=LmjF.11.0560;description=transcription modulator/accessory protein, putative
LmjF.11	1	497000	-0.584067	deleted	ID=LmjF.11.0570;description=argonaute like protein (pseudogene)
LmjF.11	1	497000	-0.584067	deleted	ID=LmjF.11.0580;description=cytochrome b5, putative
LmjF.11	1	497000	-0.584067	deleted	ID=LmjF.11.0590;description=3-methylcrotonoyl-CoA carboxylase beta subunit, putative
LmjF.11	1	497000	-0.584067	deleted	ID=LmjF.11.0600;Name=NOP47;description=Nucleolar protein 47, putative
LmjF.11	1	497000	-0.584067	deleted	ID=LmjF.11.0610;description=conserved protein, unknown function
LmjF.11	1	497000	-0.584067	deleted	ID=LmjF.11.0620;description=metallo-peptidase, Clan MF, Family M17
LmjF.11	1	497000	-0.584067	deleted	ID=LmjF.11.0630;description=metallo-peptidase, Clan MF, Family M17
LmjF.11	1	497000	-0.584067	deleted	ID=LmjF.11.0640;description=hypothetical protein, unknown function
LmjF.11	1	497000	-0.584067	deleted	ID=LmjF.11.0650;description=Protein Associated with Differentiation, putative
LmjF.11	1	497000	-0.584067	deleted	ID=LmjF.11.0660;description=Protein Associated with Differentiation, putative
LmjF.11	1	497000	-0.584067	deleted	ID=LmjF.11.0670;description=major facilitator superfamily, putative
LmjF.11	1	497000	-0.584067	deleted	ID=LmjF.11.0673;description=major facilitator superfamily, putative
LmjF.11	1	497000	-0.584067	deleted	ID=LmjF.11.0675;description=major facilitator superfamily, putative
LmjF.11	1	497000	-0.584067	deleted	ID=LmjF.11.0680;description=hypothetical protein, conserved in leishmania
LmjF.11	1	497000	-0.584067	deleted	ID=LmjF.11.0690;description=Ankyrin repeats (3 copies)/Ankyrin repeats (many copies), putative
LmjF.11	1	497000	-0.584067	deleted	ID=LmjF.11.0700;description=anion-transporting ATPase-like protein
LmjF.11	1	497000	-0.584067	deleted	ID=LmjF.11.0710;description=hypothetical protein, conserved
LmjF.11	1	497000	-0.584067	deleted	ID=LmjF.11.0720;description=PUF nine target 1
LmjF.11	1	497000	-0.584067	deleted	ID=LmjF.11.0730;description=hypothetical protein, conserved
LmjF.11	1	497000	-0.584067	deleted	ID=LmjF.11.0740;description=hypothetical protein, conserved
LmjF.11	1	497000	-0.584067	deleted	ID=LmjF.11.0750;description=hypothetical protein, conserved
LmjF.11	1	497000	-0.584067	deleted	ID=LmjF.11.0760;description=40S ribosomal protein S21, putative
LmjF.11	1	497000	-0.584067	deleted	ID=LmjF.11.0780;description=40S ribosomal protein S21, putative
LmjF.11	1	497000	-0.584067	deleted	ID=LmjF.11.0790;description=hypothetical protein, conserved
LmjF.11	1	497000	-0.584067	deleted	ID=LmjF.11.0800;Name=MIC16;description=MICOS complex subunit MIC16, putative
LmjF.11	1	497000	-0.584067	deleted	ID=LmjF.11.0810;description=hypothetical protein, conserved
LmjF.11	1	497000	-0.584067	deleted	ID=LmjF.11.0820;description=hypothetical protein, conserved
LmjF.11	1	497000	-0.584067	deleted	ID=LmjF.11.0830;description=hypothetical protein, conserved
LmjF.11	1	497000	-0.584067	deleted	ID=LmjF.11.0840;description=Alpha/beta hydrolase family, putative
LmjF.11	1	497000	-0.584067	deleted	ID=LmjF.11.0850;description=Alpha/beta hydrolase family, putative
LmjF.11	1	497000	-0.584067	deleted	ID=LmjF.11.0860;description=hypothetical protein, conserved
LmjF.11	1	497000	-0.584067	deleted	ID=LmjF.11.0870;description=kinesin, putative
LmjF.11	1	497000	-0.584067	deleted	ID=LmjF.11.0880;description=START domain containing protein, putative
LmjF.11	1	497000	-0.584067	deleted	ID=LmjF.11.0890;description=hypothetical protein, conserved
LmjF.11	1	497000	-0.584067	deleted	ID=LmjF.11.0900;description=60S ribosomal protein L24, putative
LmjF.11	1	497000	-0.584067	deleted	ID=LmjF.11.0910;description=ATPase, putative
LmjF.11	1	497000	-0.584067	deleted	ID=LmjF.11.0920;description=Short C-terminal domain/PUB domain containing protein, putative
LmjF.11	1	497000	-0.584067	deleted	ID=LmjF.11.TRNAMET.01;description=tRNA-Met
LmjF.11	1	497000	-0.584067	deleted	ID=LmjF.11.TRNAARG.01;description=tRNA-Arg
LmjF.11	1	497000	-0.584067	deleted	ID=LmjF.11.5SRRNA.03;description=5S(M5) ribosomal RNA
LmjF.11	1	497000	-0.584067	deleted	ID=LmjF.11.0930;description=hypothetical protein, conserved
LmjF.11	1	497000	-0.584067	deleted	ID=LmjF.11.0940;description=hypothetical protein, unknown function
LmjF.11	1	497000	-0.584067	deleted	ID=LmjF.11.0950;description=hypothetical protein, conserved
LmjF.11	1	497000	-0.584067	deleted	ID=LmjF.11.0960;description=40S ribosomal protein S5
LmjF.11	1	497000	-0.584067	deleted	ID=LmjF.11.0970;description=40S ribosomal protein S5
LmjF.11	1	497000	-0.584067	deleted	ID=LmjF.11.0980;description=HIT zinc finger, putative
LmjF.11	1	497000	-0.584067	deleted	ID=LmjF.11.0990;description=adaptin-related protein-like protein
LmjF.11	1	497000	-0.584067	deleted	ID=LmjF.11.1000;description=pyruvate phosphate dikinase, putative
LmjF.11	1	497000	-0.584067	deleted	ID=LmjF.11.1010;description=inositol-1,4,5-trisphosphate (IP3) 5-phosphatase, putative
LmjF.11	1	497000	-0.584067	deleted	ID=LmjF.11.1020;description=hypothetical protein, conserved
LmjF.11	1	497000	-0.584067	deleted	ID=LmjF.11.1030;description=hypothetical protein, conserved
LmjF.11	1	497000	-0.584067	deleted	ID=LmjF.11.1040;description=hypothetical protein, conserved
LmjF.11	1	497000	-0.584067	deleted	ID=LmjF.11.1050;description=protein transport protein SEC61 subunit alpha, putative
LmjF.11	1	497000	-0.584067	deleted	ID=LmjF.11.1060;description=hypothetical protein
LmjF.11	1	497000	-0.584067	deleted	ID=LmjF.11.1070;description=hypothetical protein
LmjF.11	1	497000	-0.584067	deleted	ID=LmjF.11.1080;description=palmitoyl acyltransferase 7, putative
LmjF.11	1	497000	-0.584067	deleted	ID=LmjF.11.1090;description=palmitoyl acyltransferase 7, putative
LmjF.11	1	497000	-0.584067	deleted	ID=LmjF.11.1100;Name=CYP51;description=Lanosterol 14-alpha demethylase
LmjF.11	1	497000	-0.584067	deleted	ID=LmjF.11.1110;description=60S ribosomal protein L28, putative
LmjF.11	1	497000	-0.584067	deleted	ID=LmjF.11.1120;description=hypothetical protein, conserved
LmjF.11	1	497000	-0.584067	deleted	ID=LmjF.11.1130;description=60S ribosomal protein L28, putative
LmjF.11	1	497000	-0.584067	deleted	ID=LmjF.11.1160;description=protein transport protein SEC31, putative
LmjF.11	1	497000	-0.584067	deleted	ID=LmjF.11.1170;description=eukaryotic release factor 3, putative
LmjF.11	1	497000	-0.584067	deleted	ID=LmjF.11.1180;description=60Kd inner membrane protein, putative
LmjF.11	1	497000	-0.584067	deleted	ID=LmjF.11.1190;description=40S ribosomal protein S15A, putative
LmjF.11	1	497000	-0.584067	deleted	ID=LmjF.11.1200;description=Organic solute transporter Ostalpha, putative
LmjF.11	1	497000	-0.584067	deleted	ID=LmjF.11.1210;description=SKP1-like protein
LmjF.11	508001	518000	-29.8974	deleted	ID=LmjF.11.1230;description=ABC transporter-like protein
LmjF.11	508001	518000	-29.8974	deleted	ID=LmjF.11.1240;Name=ABCA3;description=ATP-binding cassette protein subfamily A, member 3, putative
LmjF.11	529001	582573	-0.56729	deleted	ID=LmjF.11.1260;description=ABC transporter-like protein
LmjF.11	529001	582573	-0.56729	deleted	ID=LmjF.11.1270;Name=ABCA5;description=ATP-binding cassette protein subfamily A, member 5, putative
LmjF.11	529001	582573	-0.56729	deleted	ID=LmjF.11.1280;description=tatD related deoxyribonuclease, putative
LmjF.11	529001	582573	-0.56729	deleted	ID=LmjF.11.1290;Name=ABCA6;description=ATP-binding cassette protein subfamily A, member 6, putative
LmjF.11	529001	582573	-0.56729	deleted	ID=LmjF.11.1300;description=hypothetical protein, conserved
LmjF.11	529001	582573	-0.56729	deleted	ID=LmjF.11.1310;description=hypothetical protein, conserved
LmjF.11	529001	582573	-0.56729	deleted	ID=LmjF.11.1320;description=hypothetical protein, conserved
LmjF.11	529001	582573	-0.56729	deleted	ID=LmjF.11.1330;description=Flagellar-associated PapD-like, putative
LmjF.11	529001	582573	-0.56729	deleted	ID=LmjF.11.1340;description=Nodulin-like/Major Facilitator Superfamily, putative
LmjF.11	529001	582573	-0.56729	deleted	ID=LmjF.11.1350;description=hypothetical protein, conserved
LmjF.11	529001	582573	-0.56729	deleted	ID=LmjF.11.1360;description=ribosomal protein L4/L1 family, putative
LmjF.11	529001	582573	-0.56729	deleted	ID=LmjF.11.1370;description=tRNA pseudouridine synthase D (TruD), putative
LmjF.11	529001	582573	-0.56729	deleted	ID=LmjF.11.1380;description=Variant SH3 domain containing protein, putative
LmjF.13	565001	574000	-3.76867	deleted	ID=LmjF.13.1530;description=phospholipid-transporting ATPase 1-like protein
LmjF.13	565001	574000	-3.76867	deleted	ID=LmjF.13.1540;description=hypothetical protein, unknown function
LmjF.35	85001	88000	-10.7921	deleted	ID=LmjF.35.0320;description=serine palmitoyltransferase, putative
